# Supplementary material for: Genomic Phylogenetic Analysis of Physaliastrum and Archiphysalis (Solanaceae): Insights From Chloroplast Genomes Indicate Distinct Evolutionary Relationships
Source: Ecol Evol. 2025 Jul 7;15(7):e71762. doi: 10.1002/ece3.71762 (PMC12234071; doi:10.1002/ece3.71762)
Supplement: Supplementary file 3 — Table S1. [file ECE3-15-e71762-s003.xls]

## Sheet: Table S1
Table S1. Nucleotide Diversity Analysis
Window	Midpoint	Pi
1-619	317	0.01444
209-819	519	0.00968
418-1019	719	0.00889
620-1219	919	0.00238
820-1419	1119	0.00079
1020-1619	1319	0.00079
1220-1819	1519	0.00238
1420-2036	1719	0.00286
1620-2236	1936	0.00556
1820-2436	2136	0.00397
2037-2636	2336	0.00397
2237-2836	2536	0.00206
2437-3036	2736	0.00365
2637-3236	2936	0.00317
2837-3436	3136	0.00159
3037-3636	3336	0.00317
3237-3836	3536	0.00556
3437-4036	3736	0.00714
3637-4236	3936	0.00556
3837-4437	4136	0.00476
4037-4688	4336	0.00603
4237-4900	4538	0.00762
4438-5100	4793	0.00968
4689-5300	5000	0.00841
4901-5500	5200	0.00603
5101-5700	5400	0.00365
5301-5900	5600	0.00206
5501-6100	5800	0.00429
5701-6300	6000	0.00302
5901-6506	6200	0.00905
6101-6751	6400	0.01103
6301-6955	6651	0.01421
6507-7182	6852	0.01103
6752-7396	7055	0.00889
6956-7598	7294	0.00778
7183-7798	7498	0.00889
7397-7999	7698	0.00683
7599-8202	7898	0.00683
7799-8410	8102	0.00365
8000-8610	8302	0.00524
8203-8842	8510	0.00571
8411-9045	8742	0.00492
8611-9258	8942	0.00349
8843-9458	9145	0.00349
9046-9658	9358	0.00349
9259-9858	9558	0.00302
9459-10062	9758	0.00206
9659-10262	9958	0.00365
9859-10470	10162	0.00397
10063-10670	10364	0.00333
10263-10870	10570	0.00175
10471-11070	10770	0.00095
10671-11270	10970	0
10871-11470	11170	0
11071-11670	11370	0
11271-11870	11570	0.00159
11471-12070	11770	0.00238
11671-12270	11970	0.00238
11871-12470	12170	0.00238
12071-12670	12370	0.00317
12271-12874	12570	0.00397
12471-13074	12770	0.00317
12671-13274	12974	0.00238
12875-13474	13174	0.00159
13075-13698	13374	0.00333
13275-13905	13589	0.00937
13475-14105	13805	0.01095
13699-14306	14005	0.01
13906-14506	14206	0.00397
14106-14716	14406	0.00476
14307-14936	14606	0.00778
14507-15138	14826	0.00698
14717-15366	15038	0.00619
14937-15566	15242	0.00159
15139-15766	15466	0.00317
15367-15966	15666	0.00159
15567-16166	15866	0.00159
15767-16366	16066	0.00159
15967-16566	16266	0.00159
16167-16766	16466	0.00159
16367-16966	16666	0.00079
16567-17174	16866	0.00286
16767-17374	17066	0.00508
16967-17574	17274	0.00429
17175-17774	17474	0.00222
17375-17974	17674	0
17575-18174	17874	0
17775-18374	18074	0.00079
17975-18574	18274	0.00079
18175-18774	18474	0.00159
18375-18974	18674	0.00079
18575-19174	18874	0.00079
18775-19374	19074	0.00238
18975-19574	19274	0.00238
19175-19774	19474	0.00317
19375-19974	19674	0.00317
19575-20174	19874	0.00444
19775-20374	20074	0.00365
19975-20574	20274	0.00206
20175-20774	20474	0.00286
20375-20974	20674	0.00444
20575-21174	20874	0.00365
20775-21374	21074	0.00159
20975-21574	21274	0
21175-21781	21474	0.00238
21375-21981	21681	0.00238
21575-22181	21881	0.00317
21782-22381	22081	0.00175
21982-22581	22281	0.00175
22182-22781	22481	0.00095
22382-22981	22681	0.00048
22582-23181	22881	0.00048
22782-23381	23081	0.00254
22982-23586	23281	0.00286
23182-23786	23486	0.00444
23382-23986	23686	0.00238
23587-24186	23886	0.00317
23787-24386	24086	0.00238
23987-24586	24286	0.00238
24187-24786	24486	0.00079
24387-24986	24686	0.00079
24587-25186	24886	0.00079
24787-25386	25086	0.00159
24987-25586	25286	0.00079
25187-25786	25486	0.00079
25387-25986	25686	0.00079
25587-26186	25886	0.00079
25787-26386	26086	0.00079
25987-26586	26286	0
26187-26786	26486	0.00079
26387-26986	26686	0.00079
26587-27186	26886	0.00079
26787-27386	27086	0
26987-27586	27286	0.00286
27187-27786	27486	0.00333
27387-27989	27686	0.00413
27587-28220	27887	0.00429
27787-28425	28089	0.00714
27990-28661	28320	0.00873
28221-28861	28525	0.00968
28426-29061	28761	0.00873
28662-29261	28961	0.00873
28862-29461	29161	0.00603
29062-29661	29361	0.00365
29262-29861	29561	0.00127
29462-30062	29761	0
29662-30262	29961	0.00159
29862-30462	30162	0.00159
30063-30662	30362	0.00159
30263-30868	30562	0.00476
30463-31072	30768	0.0081
30663-31272	30972	0.00968
30869-31472	31172	0.00651
31073-31689	31372	0.00397
31273-31934	31589	0.00413
31473-32134	31789	0.00492
31690-32334	32034	0.00857
31935-32534	32234	0.00762
32135-32734	32434	0.0073
32335-32950	32634	0.00984
32535-33151	32842	0.01
32735-33351	33050	0.00873
32951-33551	33251	0.00222
33152-33753	33451	0.00127
33352-33953	33653	0.00048
33552-34161	33853	0.00286
33754-34378	34053	0.00603
33954-34578	34261	0.00651
34162-34778	34478	0.00444
34379-34978	34678	0.00127
34579-35178	34878	0.00079
34779-35378	35078	0
34979-35578	35278	0
35179-35778	35478	0
35379-35978	35678	0.00159
35579-36178	35878	0.00159
35779-36378	36078	0.00159
35979-36578	36278	0.00159
36179-36778	36478	0.00159
36379-36978	36678	0.00317
36579-37178	36878	0.00254
36779-37380	37078	0.00333
36979-37580	37278	0.00175
37179-37807	37480	0.00365
37381-38007	37680	0.00444
37581-38208	37907	0.00444
37808-38409	38107	0.00238
38008-38609	38309	0.00079
38209-38813	38509	0.00238
38410-39016	38709	0.00159
38610-39216	38916	0.00317
38814-39416	39116	0.00238
39017-39616	39316	0.00286
39217-39816	39516	0.00127
39417-40016	39716	0.00048
39617-40216	39916	0.00333
39817-40416	40116	0.00333
40017-40616	40316	0.00333
40217-40816	40516	0
40417-41016	40716	0
40617-41216	40916	0
40817-41416	41116	0
41017-41616	41316	0
41217-41816	41516	0
41417-42016	41716	0
41617-42216	41916	0
41817-42416	42116	0
42017-42616	42316	0
42217-42816	42516	0.00048
42417-43016	42716	0.00127
42617-43216	42916	0.00127
42817-43416	43116	0.00079
43017-43616	43316	0.00048
43217-43816	43516	0.00048
43417-44016	43716	0.00048
43617-44216	43916	0.00079
43817-44424	44116	0.00206
44017-44626	44323	0.00381
44217-44826	44526	0.00302
44425-45036	44726	0.00381
44627-45236	44926	0.0046
44827-45447	45136	0.0046
45037-45649	45347	0.00333
45237-45850	45549	0.00159
45448-46050	45749	0.00159
45650-46254	45950	0.00079
45851-46458	46150	0.00127
46051-46658	46354	0.00127
46255-46859	46558	0.00254
46459-47083	46759	0.00429
46659-47288	46976	0.00587
46860-47488	47183	0.0054
47084-47688	47388	0.00365
47289-47888	47588	0.00365
47489-48088	47788	0.00286
47689-48288	47988	0.00159
47889-48488	48188	0
48089-48689	48388	0.00079
48289-48896	48588	0.00556
48489-49132	48791	0.00635
48690-49372	49016	0.00714
48897-49590	49251	0.00444
49133-49790	49490	0.00365
49373-49990	49690	0.00254
49591-50190	49890	0.00127
49791-50390	50090	0.0046
49991-50590	50290	0.0073
50191-50899	50490	0.02381
50391-51099	50704	0.02127
50591-51309	50999	0.02127
50900-51527	51199	0.00683
51100-51751	51409	0.00762
51310-51951	51651	0.00444
51528-52151	51851	0.00159
51752-52351	52051	0.00079
51952-52551	52251	0.00079
52152-52751	52451	0.00159
52352-52951	52651	0.00079
52552-53151	52851	0.00079
52752-53351	53051	0.00127
52952-53551	53251	0.00254
53152-53777	53451	0.0046
53352-53985	53675	0.00333
53552-54215	53877	0.00365
53778-54415	54115	0.00397
53986-54618	54315	0.00476
54216-54818	54518	0.00317
54416-55018	54718	0.00159
54619-55223	54918	0.00159
54819-55424	55118	0.00317
55019-55624	55324	0.00794
55224-55824	55524	0.00714
55425-56024	55724	0.00651
55625-56224	55924	0.00143
55825-56424	56124	0.00143
56025-56624	56324	0.00048
56225-56824	56524	0
56425-57024	56724	0
56625-57224	56924	0
56825-57424	57124	0.00206
57025-57624	57324	0.00365
57225-57824	57524	0.00524
57425-58024	57724	0.00556
57625-58226	57924	0.00556
57825-58426	58126	0.00635
58025-58626	58326	0.00397
58227-58826	58526	0.00317
58427-59026	58726	0.00159
58627-59226	58926	0.00238
58827-59426	59126	0.00413
59027-59626	59326	0.00492
59227-59826	59526	0.0046
59427-60031	59726	0.0046
59627-60231	59926	0.00381
59827-60439	60131	0.00587
60032-60649	60339	0.00492
60232-60855	60539	0.00651
60440-61055	60749	0.00603
60650-61255	60955	0.00524
60856-61455	61155	0.00286
61056-61655	61355	0.00238
61256-61855	61555	0.00317
61456-62055	61755	0.00365
61656-62255	61955	0.00206
61856-62455	62155	0.00413
62056-62655	62355	0.00365
62256-62890	62555	0.00571
62456-63091	62790	0.00365
62656-63295	62990	0.00365
62891-63495	63195	0.00286
63092-63695	63395	0.00413
63296-63895	63595	0.00492
63496-64101	63795	0.00365
63696-64560	63995	0.00476
63896-64760	64460	0.00635
64102-64960	64660	0.00635
64561-65160	64860	0.00397
64761-65360	65060	0.00286
64961-65560	65260	0.00365
65161-65771	65460	0.00286
65361-65971	65671	0.00159
65561-66171	65871	0.00159
65772-66371	66071	0.00175
65972-66571	66271	0.00175
66172-66771	66471	0.00556
66372-66973	66671	0.00937
66572-67174	66871	0.01143
66772-67394	67073	0.0119
66974-67602	67292	0.00968
67175-67802	67502	0.00841
67395-68002	67702	0.00333
67603-68202	67902	0.00079
67803-68402	68102	0.00127
68003-68602	68302	0.00206
68203-68802	68502	0.00381
68403-69149	68702	0.00508
68603-69350	69049	0.0073
68803-69550	69250	0.00762
69150-69750	69450	0.00746
69351-69950	69650	0.00571
69551-70150	69850	0.00444
69751-70350	70050	0.00333
69951-70550	70250	0.00286
70151-70751	70450	0.00286
70351-70952	70650	0.00238
70551-71159	70851	0.00365
70752-71374	71052	0.00444
70953-71579	71261	0.00508
71160-71779	71479	0.00302
71375-72047	71679	0.00317
71580-72247	71947	0.00254
71780-72455	72147	0.00381
72048-72699	72347	0.01048
72248-72899	72569	0.01127
72456-73102	72799	0.01159
72700-73302	73000	0.00571
72900-73502	73202	0.00413
73103-73714	73402	0.00413
73303-73914	73602	0.00159
73503-74132	73814	0.00794
73715-74332	74032	0.00873
73915-74543	74232	0.01
74133-74747	74437	0.00365
74333-74948	74646	0.00206
74544-75148	74848	0.00238
74748-75349	75048	0.00444
74949-75549	75248	0.00365
75149-75751	75449	0.00333
75350-75952	75651	0.00206
75550-76188	75851	0.00921
75752-76388	76053	0.00873
75953-76588	76288	0.00873
76189-76788	76488	0.00238
76389-76988	76688	0.00159
76589-77188	76888	0.00159
76789-77388	77088	0.00079
76989-77588	77288	0.00206
77189-77788	77488	0.00127
77389-77988	77688	0.00286
77589-78188	77888	0.00476
77789-78393	78088	0.00556
77989-78593	78293	0.00397
78189-78793	78493	0.00159
78394-78993	78693	0.00238
78594-79193	78893	0.00238
78794-79393	79093	0.00556
78994-79593	79293	0.00571
79194-79793	79493	0.00778
79394-79993	79693	0.00381
79594-80193	79893	0.00206
79794-80393	80093	0
79994-80593	80293	0
80194-80793	80493	0.00095
80394-80993	80693	0.00365
80594-81193	80893	0.00524
80794-81398	81093	0.00429
80994-81598	81298	0.00238
81194-81798	81498	0.00286
81399-81998	81698	0.00444
81599-82198	81898	0.00524
81799-82398	82098	0.00397
81999-82598	82298	0.00238
82199-82798	82498	0.00175
82399-82998	82698	0.00095
82599-83198	82898	0.00333
82799-83398	83098	0.00444
82999-83598	83298	0.00444
83199-83798	83498	0.00302
83399-84011	83698	0.00254
83599-84222	83909	0.0073
83799-84422	84111	0.00635
84012-84622	84322	0.00476
84223-84822	84522	0.00159
84423-85022	84722	0.00238
84623-85223	84922	0.00238
84823-85423	85122	0.00238
85023-85623	85323	0.00238
85224-85823	85523	0.00444
85424-86037	85723	0.00492
85624-86237	85929	0.00571
85824-86443	86137	0.00508
86038-86643	86337	0.00635
86238-86848	86543	0.00556
86444-87048	86744	0.00413
86644-87248	86948	0.00079
86849-87448	87148	0.00079
87049-87648	87348	0.00333
87249-87848	87548	0.0073
87449-88057	87748	0.01016
87649-88257	87948	0.01
87849-88462	88157	0.00778
88058-88662	88362	0.00413
88258-88862	88562	0.0027
88463-89062	88762	0.00095
88663-89262	88962	0.00095
88863-89462	89162	0
89063-89662	89362	0
89263-89862	89562	0
89463-90062	89762	0
89663-90262	89962	0.00159
89863-90462	90162	0.00159
90063-90668	90362	0.00159
90263-90868	90568	0
90463-91068	90768	0
90669-91268	90968	0
90869-91468	91168	0
91069-91668	91368	0
91269-91868	91568	0
91469-92068	91768	0.00048
91669-92268	91968	0.00222
91869-92468	92168	0.00222
92069-92668	92368	0.00254
92269-92868	92568	0.00079
92469-93068	92768	0.00159
92669-93268	92968	0.00317
92869-93468	93168	0.00476
93069-93668	93368	0.00476
93269-93868	93568	0.00238
93469-94068	93768	0.00079
93669-94268	93968	0
93869-94468	94168	0.00048
94069-94668	94368	0.00048
94269-94868	94568	0.00048
94469-95068	94768	0.00079
94669-95268	94968	0.00079
94869-95468	95168	0.00079
95069-95668	95368	0
95269-95868	95568	0
95469-96068	95768	0
95669-96268	95968	0
95869-96468	96168	0
96069-96668	96368	0.00159
96269-96874	96568	0.00159
96469-97074	96768	0.00159
96669-97274	96974	0
96875-97474	97174	0.00127
97075-98129	97374	0.00333
97275-98329	98029	0.00333
97475-98546	98229	0.00206
98130-98746	98429	0.00095
98330-98946	98646	0.00095
98547-99146	98846	0.00095
98747-99346	99046	0
98947-99546	99246	0
99147-99746	99446	0
99347-99946	99646	0
99547-100146	99846	0.00048
99747-100346	100046	0.00048
99947-100546	100246	0.00048
100147-100746	100446	0
100347-100947	100646	0.00238
100547-101147	100846	0.00238
100747-101347	101047	0.00238
100948-101547	101247	0
101148-101747	101447	0.00079
101348-101947	101647	0.00079
101548-102147	101847	0.00079
101748-102347	102047	0
101948-102547	102247	0
102148-102747	102447	0
102348-102956	102647	0
102548-103156	102856	0
102748-103356	103056	0.00079
102957-103556	103256	0.00159
103157-103756	103456	0.00159
103357-103956	103656	0.00079
103557-104156	103856	0
103757-104356	104056	0
103957-104556	104256	0
104157-104756	104456	0
104357-104956	104656	0
104557-105156	104856	0
104757-105356	105056	0.00079
104957-105556	105256	0.00159
105157-105756	105456	0.00159
105357-105956	105656	0.00079
105557-106156	105856	0
105757-106356	106056	0
105957-106556	106256	0
106157-106757	106456	0
106357-106957	106656	0
106557-107157	106857	0
106758-107357	107057	0
106958-107557	107257	0
107158-107757	107457	0
107358-107957	107657	0
107558-108157	107857	0
107758-108357	108057	0
107958-108557	108257	0
108158-108757	108457	0
108358-108957	108657	0
108558-109157	108857	0
108758-109357	109057	0
108958-109557	109257	0.00159
109158-109757	109457	0.00159
109358-109957	109657	0.00159
109558-110157	109857	0
109758-110357	110057	0
109958-110557	110257	0
110158-110757	110457	0
110358-110957	110657	0
110558-111157	110857	0
110758-111357	111057	0
110958-111557	111257	0
111158-111765	111457	0.00206
111358-111965	111665	0.00206
111558-112174	111865	0.00524
111766-112374	112074	0.00317
111966-112574	112274	0.00635
112175-112774	112474	0.00317
112375-112974	112674	0.00317
112575-113174	112874	0.00175
112775-113374	113074	0.00175
112975-113574	113274	0.00254
113175-113774	113474	0.00079
113375-113991	113674	0.00762
113575-114191	113874	0.00683
113775-114391	114091	0.00952
113992-114591	114291	0.0027
114192-114791	114491	0.00762
114392-114991	114691	0.0081
114592-115191	114891	0.00889
114792-115391	115091	0.00556
114992-115591	115291	0.00238
115192-115791	115491	0.00317
115392-115991	115691	0.00238
115592-116191	115891	0.00413
115792-116391	116091	0.00492
115992-116591	116291	0.00651
116192-116812	116491	0.01397
116392-117015	116712	0.01159
116592-117234	116915	0.01254
116813-117486	117115	0.00889
117016-117718	117385	0.01429
117235-117945	117602	0.01397
117487-118152	117836	0.01127
117719-118358	118045	0.00714
117946-118559	118252	0.00619
118153-118759	118459	0.0046
118359-118962	118659	0.00413
118560-119162	118859	0.00397
118760-119362	119062	0.00444
118963-119567	119262	0.00794
119163-119767	119467	0.00762
119363-119967	119667	0.00587
119568-120167	119867	0.00365
119768-120367	120067	0.00333
119968-120567	120267	0.00492
120168-120767	120467	0.00286
120368-120967	120667	0.00317
120568-121167	120867	0.0073
120768-121367	121067	0.00825
120968-121567	121267	0.00873
121168-121785	121467	0.00429
121368-121985	121667	0.00413
121568-122185	121885	0.00286
121786-122385	122085	0.00365
121986-122585	122285	0.00683
122186-122785	122485	0.00603
122386-122985	122685	0.0073
122586-123186	122885	0.00508
122786-123386	123085	0.00714
122986-123586	123286	0.00429
123187-123786	123486	0.0046
123387-123986	123686	0.00413
123587-124186	123886	0.00444
123787-124387	124086	0.00397
123987-124588	124286	0.00476
124187-124811	124487	0.0154
124388-125011	124694	0.0146
124589-125211	124911	0.01302
124812-125411	125111	0.00159
125012-125611	125311	0.00079
125212-125811	125511	0.00159
125412-126011	125711	0.00238
125612-126211	125911	0.00286
125812-126411	126111	0.00524
126012-126611	126311	0.00444
126212-126811	126511	0.00603
126412-127011	126711	0.00286
126612-127211	126911	0.00286
126812-127411	127111	0.00238
127012-127611	127311	0.00254
127212-127813	127511	0.0046
127412-128033	127711	0.00619
127612-128233	127933	0.00619
127814-128433	128133	0.00587
128034-128633	128333	0.00476
128234-128833	128533	0.00587
128434-129033	128733	0.00571
128634-129233	128933	0.00952
128834-129433	129133	0.01032
129034-129633	129333	0.01159
129234-129833	129533	0.00619
129434-130039	129733	0.00746
129634-130266	129933	0.00619
129834-130466	130166	0.00937
130040-130666	130366	0.00603
130267-130866	130566	0.00683
130467-131066	130766	0.00762
130667-131266	130966	0.0081
130867-131466	131166	0.01397
131067-131672	131366	0.01635
131267-131872	131566	0.01794
131467-132072	131772	0.01619
131673-132272	131972	0.0154
131873-132472	132172	0.0173
132073-132686	132372	0.01492
132273-132886	132572	0.00889
132473-133086	132786	0.00492
132687-133286	132986	0.00079
132887-133486	133186	0.00159
133087-133686	133386	0.00175
133287-133886	133586	0.00175
133487-134086	133786	0.00095
133687-134286	133986	0.00317
133887-134486	134186	0.00317
134087-134695	134386	0.00397
134287-134895	134595	0.00079
134487-135103	134795	0.00286
134696-135303	135003	0.00206
134896-135503	135203	0.00206
135104-135703	135403	0
135304-135903	135603	0
135504-136103	135803	0
135704-136303	136003	0
135904-136503	136203	0
136104-136703	136403	0
136304-136903	136603	0
136504-137103	136803	0.00159
136704-137303	137003	0.00159
136904-137503	137203	0.00159
137104-137703	137403	0
137304-137903	137603	0
137504-138103	137803	0
137704-138303	138003	0
137904-138503	138203	0
138104-138703	138403	0
138304-138903	138603	0
138504-139103	138803	0
138704-139303	139003	0
138904-139503	139203	0
139104-139703	139403	0
139304-139904	139603	0
139504-140104	139803	0
139704-140304	140004	0
139905-140504	140204	0
140105-140704	140404	0
140305-140904	140604	0
140505-141104	140804	0
140705-141304	141004	0.00079
140905-141504	141204	0.00159
141105-141704	141404	0.00159
141305-141904	141604	0.00079
141505-142104	141804	0
141705-142304	142004	0
141905-142504	142204	0
142105-142704	142404	0
142305-142904	142604	0
142505-143104	142804	0
142705-143304	143004	0.00159
142905-143504	143204	0.00159
143105-143704	143404	0.00159
143305-143913	143604	0
143505-144113	143813	0
143705-144313	144013	0
143914-144513	144213	0
144114-144713	144413	0
144314-144913	144613	0.00079
144514-145113	144813	0.00079
144714-145313	145013	0.00079
144914-145513	145213	0
145114-145714	145413	0.00238
145314-145914	145613	0.00238
145514-146114	145814	0.00238
145715-146314	146014	0
145915-146514	146214	0.00048
146115-146714	146414	0.00048
146315-146914	146614	0.00048
146515-147114	146814	0
146715-147314	147014	0
146915-147514	147214	0
147115-147714	147414	0
147315-147914	147614	0
147515-148114	147814	0.00095
147715-148331	148014	0.00095
147915-148531	148231	0.00095
148115-149186	148431	0.00206
148332-149386	149086	0.00333
148532-149586	149286	0.00333
149187-149792	149486	0.00127
149387-149992	149686	0.00159
149587-150192	149892	0.00159
149793-150392	150092	0.00159
149993-150592	150292	0
150193-150792	150492	0
150393-150992	150692	0
150593-151192	150892	0
150793-151392	151092	0
150993-151592	151292	0.00079
151193-151792	151492	0.00079
151393-151992	151692	0.00079
151593-152192	151892	0
151793-152392	152092	0.00048
151993-152592	152292	0.00048
152193-152792	152492	0.00048
152393-152992	152692	0
152593-153192	152892	0.00079
152793-153392	153092	0.00317
152993-153592	153292	0.00476
153193-153792	153492	0.00476
153393-153992	153692	0.00238
153593-154192	153892	0.00159
153793-154392	154092	0.00175
153993-154592	154292	0.00302
154193-154792	154492	0.00222
154393-154992	154692	0.00127
154593-155192	154892	0
154793-155392	155092	0
154993-155592	155292	0
155193-155792	155492	0
155393-155992	155692	0
155593-156198	155892	0
155793-156398	156098	0.00159
155993-156598	156298	0.00159
156199-156798	156498	0.00159
156399-156998	156698	0
156599-157198	156898	0
156799-157398	157098	0
156999-157598	157298	0
157199-157798	157498	0
157399-157998	157698	0.00095
157599-158198	157898	0.00175
157799-158318	158056	0.00314

## Sheet: Table S2
Table S2. Simple Sequence Repeat (SSR) Analysis
Species	SSR type	SSR	location	loc_type	location LSC/SSC/IR
Archiphysalis sinensis	p1	(T)12	trnH-GUG-psbA	IGS	LSC
Archiphysalis sinensis	p3	(AAG)4	matK	Gene	LSC
Archiphysalis sinensis	p1	(T)10	matK-trnK-UUU_1	Intron	LSC
Archiphysalis sinensis	p1	(A)10	trnK-UUU_1-rps16_2	IGS	LSC
Archiphysalis sinensis	p3	(AAT)4	rps16_1-trnQ-UUG	IGS	LSC
Archiphysalis sinensis	p1	(T)10	rps16_1-trnQ-UUG	IGS	LSC
Archiphysalis sinensis	p1	(T)10	rps16_1-trnQ-UUG	IGS	LSC
Archiphysalis sinensis	p1	(A)10	rps16_1-trnQ-UUG	IGS	LSC
Archiphysalis sinensis	p4	(TTTG)3	trnQ-UUG-psbK	IGS	LSC
Archiphysalis sinensis	p1	(A)10	psbI-trnS-GCU	IGS	LSC
Archiphysalis sinensis	p1	(T)14	trnG-GCC_1-trnG-GCC_2	Intron	LSC
Archiphysalis sinensis	p1	(T)11	trnG-GCC_2-trnR-UCU	IGS	LSC
Archiphysalis sinensis	p1	(T)10	atpF_2-atpF_1	Intron	LSC
Archiphysalis sinensis	p4	(TTAT)3	atpH-atpI	IGS	LSC
Archiphysalis sinensis	p1	(T)12	atpH-atpI	IGS	LSC
Archiphysalis sinensis	p1	(A)13	rps2-rpoC2	IGS	LSC
Archiphysalis sinensis	p4	(CTAT)3	petN-psbM	IGS	LSC
Archiphysalis sinensis	p4	(TTTA)3	psbM-trnD-GUC	IGS	LSC
Archiphysalis sinensis	p1	(A)11	psbM-trnD-GUC	IGS	LSC
Archiphysalis sinensis	p1	(T)10	psbM-trnD-GUC	IGS	LSC
Archiphysalis sinensis	p4	(TATT)3	trnT-GGU-psbD	IGS	LSC
Archiphysalis sinensis	p3	(TTC)4	psbC	Gene	LSC
Archiphysalis sinensis	p1	(T)11	psbC-trnS-UGA	IGS	LSC
Archiphysalis sinensis	p3	(TAA)4	psaA-ycf3_3	IGS	LSC
Archiphysalis sinensis	p1	(T)10	ycf3_2-ycf3_1	Intron	LSC
Archiphysalis sinensis	p1	(T)10	ycf3_1-trnS-GGA	IGS	LSC
Archiphysalis sinensis	p4	(CTTA)3	trnS-GGA-rps4	IGS	LSC
Archiphysalis sinensis	p3	(ACT)4	trnT-UGU-trnL-UAA_1	IGS	LSC
Archiphysalis sinensis	p1	(T)10	ndhC-trnV-UAC_2	IGS	LSC
Archiphysalis sinensis	p1	(T)11	ndhC-trnV-UAC_2	IGS	LSC
Archiphysalis sinensis	p3	(TTA)4	trnV-UAC_2-trnV-UAC_1	Intron	LSC
Archiphysalis sinensis	p1	(T)10	atpB	Gene	LSC
Archiphysalis sinensis	p1	(A)11	atpB-rbcL	IGS	LSC
Archiphysalis sinensis	p1	(T)10	accD-psaI	IGS	LSC
Archiphysalis sinensis	p1	(T)10	ycf4-cemA	IGS	LSC
Archiphysalis sinensis	p1	(T)10	petA-psbJ	IGS	LSC
Archiphysalis sinensis	p4	(TTTG)3	petA-psbJ	IGS	LSC
Archiphysalis sinensis	p2	(TA)5	rpl33-rps18	IGS	LSC
Archiphysalis sinensis	p4	(AAAC)3	rpl33-rps18	IGS	LSC
Archiphysalis sinensis	p1	(T)11	rpl20-rps12_1	IGS	LSC
Archiphysalis sinensis	p1	(T)14	clpP_3-clpP_2	Intron	LSC
Archiphysalis sinensis	p1	(A)10	clpP_3-clpP_2	Intron	LSC
Archiphysalis sinensis	p1	(T)10	clpP_2-clpP_1	Intron	LSC
Archiphysalis sinensis	p1	(A)14	psbB-psbT	IGS	LSC
Archiphysalis sinensis	p2	(AT)5	petD_1-petD_2	Intron	LSC
Archiphysalis sinensis	p1	(T)17	rpoA	Gene	LSC
Archiphysalis sinensis	p1	(T)18	rps19-rpl2_2	IGS	IRB
Archiphysalis sinensis	p2	(AT)5	rpl2_2-rpl2_1	Intron	IRB
Archiphysalis sinensis	p1	(A)14	rrn5-trnR-ACG	IGS	IRB
Archiphysalis sinensis	p1	(A)11	rpl32-trnL-UAG	IGS	SSC
Archiphysalis sinensis	p1	(T)10	ndhG-ndhI	IGS	SSC
Archiphysalis sinensis	p1	(A)10	ndhA_2-ndhA_1	Intron	SSC
Archiphysalis sinensis	p1	(A)10	ndhA_2-ndhA_1	Intron	SSC
Archiphysalis sinensis	p1	(T)10	ycf1	Gene	SSC
Archiphysalis sinensis	p1	(T)16	ycf1	Gene	SSC
Archiphysalis sinensis	p1	(T)14	trnR-ACG-rrn5	IGS	IRA
Archiphysalis sinensis	p2	(AT)5	rpl2_1-rpl2_2	Intron	IRA
Archiphysalis sinensis	p1	(A)18	rpl2_2-trnH-GUG	IGS	IRA
Archiphysalis chamaesarachoides	p1	(T)10	trnH-GUG-psbA	IGS	LSC
Archiphysalis chamaesarachoides	p3	(AAG)4	matK	Gene	LSC
Archiphysalis chamaesarachoides	p1	(T)10	matK-trnK-UUU_1	Intron	LSC
Archiphysalis chamaesarachoides	p1	(A)10	trnK-UUU_1-rps16_2	IGS	LSC
Archiphysalis chamaesarachoides	p3	(AAT)4	rps16_1-trnQ-UUG	IGS	LSC
Archiphysalis chamaesarachoides	p1	(T)10	rps16_1-trnQ-UUG	IGS	LSC
Archiphysalis chamaesarachoides	p1	(T)10	rps16_1-trnQ-UUG	IGS	LSC
Archiphysalis chamaesarachoides	p1	(A)11	rps16_1-trnQ-UUG	IGS	LSC
Archiphysalis chamaesarachoides	p4	(TTTG)3	trnQ-UUG-psbK	IGS	LSC
Archiphysalis chamaesarachoides	p1	(A)10	psbI-trnS-GCU	IGS	LSC
Archiphysalis chamaesarachoides	p1	(T)12	trnG-GCC_1-trnG-GCC_2	Intron	LSC
Archiphysalis chamaesarachoides	p1	(T)11	trnG-GCC_2-trnR-UCU	IGS	LSC
Archiphysalis chamaesarachoides	p1	(T)12	atpF_2-atpF_1	Intron	LSC
Archiphysalis chamaesarachoides	p4	(TTAT)3	atpH-atpI	IGS	LSC
Archiphysalis chamaesarachoides	p1	(T)12	atpH-atpI	IGS	LSC
Archiphysalis chamaesarachoides	p1	(A)14	rps2-rpoC2	IGS	LSC
Archiphysalis chamaesarachoides	p4	(CTAT)3	petN-psbM	IGS	LSC
Archiphysalis chamaesarachoides	p4	(TTTA)3	psbM-trnD-GUC	IGS	LSC
Archiphysalis chamaesarachoides	p1	(T)11	psbM-trnD-GUC	IGS	LSC
Archiphysalis chamaesarachoides	p4	(TATT)3	trnT-GGU-psbD	IGS	LSC
Archiphysalis chamaesarachoides	p3	(TTC)4	psbC	Gene	LSC
Archiphysalis chamaesarachoides	p1	(T)11	psbC-trnS-UGA	IGS	LSC
Archiphysalis chamaesarachoides	p3	(TAA)4	psaA-ycf3_3	IGS	LSC
Archiphysalis chamaesarachoides	p1	(T)10	ycf3_2-ycf3_1	Intron	LSC
Archiphysalis chamaesarachoides	p1	(T)10	ycf3_1-trnS-GGA	IGS	LSC
Archiphysalis chamaesarachoides	p4	(CTTA)3	trnS-GGA-rps4	IGS	LSC
Archiphysalis chamaesarachoides	p3	(ACT)4	trnT-UGU-trnL-UAA_1	IGS	LSC
Archiphysalis chamaesarachoides	p1	(T)10	ndhC-trnV-UAC_2	IGS	LSC
Archiphysalis chamaesarachoides	p1	(T)12	ndhC-trnV-UAC_2	IGS	LSC
Archiphysalis chamaesarachoides	p3	(TTA)4	trnV-UAC_2-trnV-UAC_1	Intron	LSC
Archiphysalis chamaesarachoides	p1	(T)10	atpB	Gene	LSC
Archiphysalis chamaesarachoides	p1	(A)10	atpB-rbcL	IGS	LSC
Archiphysalis chamaesarachoides	p1	(T)10	accD-psaI	IGS	LSC
Archiphysalis chamaesarachoides	p4	(TTTG)3	petA-psbJ	IGS	LSC
Archiphysalis chamaesarachoides	p2	(TA)5	rpl33-rps18	IGS	LSC
Archiphysalis chamaesarachoides	p4	(AAAC)3	rpl33-rps18	IGS	LSC
Archiphysalis chamaesarachoides	p1	(T)10	rpl20-rps12_1	IGS	LSC
Archiphysalis chamaesarachoides	p1	(T)13	clpP_3-clpP_2	Intron	LSC
Archiphysalis chamaesarachoides	p1	(T)12	clpP_2-clpP_1	Intron	LSC
Archiphysalis chamaesarachoides	p1	(A)14	psbB-psbT	IGS	LSC
Archiphysalis chamaesarachoides	p2	(AT)5	petD_1-petD_2	Intron	LSC
Archiphysalis chamaesarachoides	p1	(T)17	rpoA	Gene	LSC
Archiphysalis chamaesarachoides	p1	(C)15	rpl36-rps8	IGS	LSC
Archiphysalis chamaesarachoides	p1	(T)16	rps19-rpl2_2	IGS	IRB
Archiphysalis chamaesarachoides	p2	(AT)5	rpl2_2-rpl2_1	Intron	IRB
Archiphysalis chamaesarachoides	p1	(A)14	rrn5-trnR-ACG	IGS	IRB
Archiphysalis chamaesarachoides	p1	(A)10	rpl32-trnL-UAG	IGS	SSC
Archiphysalis chamaesarachoides	p1	(T)10	ycf1	Gene	SSC
Archiphysalis chamaesarachoides	p1	(T)16	ycf1	Gene	SSC
Archiphysalis chamaesarachoides	p1	(T)14	trnR-ACG-rrn5	IGS	IRA
Archiphysalis chamaesarachoides	p2	(AT)5	rpl2_1-rpl2_2	Intron	IRA
Archiphysalis chamaesarachoides	p1	(A)16	rpl2_2-trnH-GUG	IGS	IRA
Physaliastrum heterophyllum	p1	(A)12	trnK-UUU_2-matK	Intron	LSC
Physaliastrum heterophyllum	p4	(AAAT)3	trnK-UUU_2-matK	Intron	LSC
Physaliastrum heterophyllum	p3	(AAG)4	matK	Gene	LSC
Physaliastrum heterophyllum	p1	(T)10	matK-trnK-UUU_1	Intron	LSC
Physaliastrum heterophyllum	p2	(AT)6	rps16_1-trnQ-UUG	IGS	LSC
Physaliastrum heterophyllum	p1	(T)10	rps16_1-trnQ-UUG	IGS	LSC
Physaliastrum heterophyllum	p1	(T)10	rps16_1-trnQ-UUG	IGS	LSC
Physaliastrum heterophyllum	p1	(A)12	rps16_1-trnQ-UUG	IGS	LSC
Physaliastrum heterophyllum	p4	(TTTG)3	trnQ-UUG-psbK	IGS	LSC
Physaliastrum heterophyllum	p1	(T)10	trnS-GCU-trnG-GCC_1	IGS	LSC
Physaliastrum heterophyllum	p1	(T)11	trnG-GCC_1-trnG-GCC_2	Intron	LSC
Physaliastrum heterophyllum	p1	(T)10	trnG-GCC_2-trnR-UCU	IGS	LSC
Physaliastrum heterophyllum	p1	(T)13	atpF_2-atpF_1	Intron	LSC
Physaliastrum heterophyllum	p4	(TTTA)3	atpH-atpI	IGS	LSC
Physaliastrum heterophyllum	p1	(T)10	atpH-atpI	IGS	LSC
Physaliastrum heterophyllum	p1	(A)14	rps2-rpoC2	IGS	LSC
Physaliastrum heterophyllum	p1	(T)10	rpoC2	Gene	LSC
Physaliastrum heterophyllum	p4	(CTAT)3	petN-psbM	IGS	LSC
Physaliastrum heterophyllum	p4	(TTTA)3	psbM-trnD-GUC	IGS	LSC
Physaliastrum heterophyllum	p1	(T)10	psbM-trnD-GUC	IGS	LSC
Physaliastrum heterophyllum	p1	(T)10	trnE-UUC-trnT-GGU	IGS	LSC
Physaliastrum heterophyllum	p1	(A)10	trnE-UUC-trnT-GGU	IGS	LSC
Physaliastrum heterophyllum	p3	(TTC)4	psbC	Gene	LSC
Physaliastrum heterophyllum	p1	(T)10	psbC-trnS-UGA	IGS	LSC
Physaliastrum heterophyllum	p3	(TAA)4	psaA-ycf3_3	IGS	LSC
Physaliastrum heterophyllum	p1	(T)10	ycf3_3-ycf3_2	Intron	LSC
Physaliastrum heterophyllum	p1	(T)10	ycf3_1-trnS-GGA	IGS	LSC
Physaliastrum heterophyllum	p1	(A)10	ycf3_1-trnS-GGA	IGS	LSC
Physaliastrum heterophyllum	p4	(CTTA)3	trnS-GGA-rps4	IGS	LSC
Physaliastrum heterophyllum	p2	(TA)5	rps4-trnT-UGU	IGS	LSC
Physaliastrum heterophyllum	p3	(ACT)4	trnT-UGU-trnL-UAA_1	IGS	LSC
Physaliastrum heterophyllum	p3	(ACT)4	trnT-UGU-trnL-UAA_1	IGS	LSC
Physaliastrum heterophyllum	p5	(ATTTT)3	trnT-UGU-trnL-UAA_1	IGS	LSC
Physaliastrum heterophyllum	p1	(T)12	ndhC-trnV-UAC_2	IGS	LSC
Physaliastrum heterophyllum	p3	(TTA)4	trnV-UAC_2-trnV-UAC_1	Intron	LSC
Physaliastrum heterophyllum	p1	(T)10	atpB	Gene	LSC
Physaliastrum heterophyllum	p1	(A)10	atpB-rbcL	IGS	LSC
Physaliastrum heterophyllum	p1	(T)10	rbcL-accD	IGS	LSC
Physaliastrum heterophyllum	p4	(TTTG)3	petA-psbJ	IGS	LSC
Physaliastrum heterophyllum	p2	(TA)5	rpl33-rps18	IGS	LSC
Physaliastrum heterophyllum	p4	(AAAC)3	rpl33-rps18	IGS	LSC
Physaliastrum heterophyllum	p1	(T)11	rpl20-rps12_1	IGS	LSC
Physaliastrum heterophyllum	p3	(TAA)4	rpl20-rps12_1	IGS	LSC
Physaliastrum heterophyllum	p1	(T)15	clpP_3-clpP_2	Intron	LSC
Physaliastrum heterophyllum	p1	(A)10	clpP_3-clpP_2	Intron	LSC
Physaliastrum heterophyllum	p1	(T)11	clpP_2-clpP_1	Intron	LSC
Physaliastrum heterophyllum	p2	(AT)5	petD_1-petD_2	Intron	LSC
Physaliastrum heterophyllum	p1	(T)17	rpoA	Gene	LSC
Physaliastrum heterophyllum	p1	(T)13	rps19-rpl2_2	IGS	IRB
Physaliastrum heterophyllum	p2	(AT)5	rpl2_2-rpl2_1	Intron	IRB
Physaliastrum heterophyllum	p1	(A)13	ndhB_1-rps7	IGS	IRB
Physaliastrum heterophyllum	p1	(A)16	rrn5-trnR-ACG	IGS	IRB
Physaliastrum heterophyllum	p1	(A)10	ndhA_2-ndhA_1	Intron	SSC
Physaliastrum heterophyllum	p1	(A)10	ndhA_2-ndhA_1	Intron	SSC
Physaliastrum heterophyllum	p3	(TAT)7	ycf1	Gene	SSC
Physaliastrum heterophyllum	p1	(T)10	ycf1	Gene	SSC
Physaliastrum heterophyllum	p1	(T)16	ycf1	Gene	SSC
Physaliastrum heterophyllum	p1	(T)16	trnR-ACG-rrn5	IGS	IRA
Physaliastrum heterophyllum	p1	(T)13	rps7-ndhB_1	IGS	IRA
Physaliastrum heterophyllum	p2	(AT)5	rpl2_1-rpl2_2	Intron	IRA
Physaliastrum heterophyllum	p1	(A)13	rpl2_2-trnH-GUG	IGS	IRA
Physaliastrum kweichouense	p3	(AAG)4	matK	Gene	LSC
Physaliastrum kweichouense	p1	(T)10	matK-trnK-UUU_1	Intron	LSC
Physaliastrum kweichouense	p2	(AT)6	rps16_1-trnQ-UUG	IGS	LSC
Physaliastrum kweichouense	p1	(T)10	rps16_1-trnQ-UUG	IGS	LSC
Physaliastrum kweichouense	p1	(T)10	rps16_1-trnQ-UUG	IGS	LSC
Physaliastrum kweichouense	p1	(A)12	rps16_1-trnQ-UUG	IGS	LSC
Physaliastrum kweichouense	p4	(TTTG)3	trnQ-UUG-psbK	IGS	LSC
Physaliastrum kweichouense	p1	(T)10	trnG-GCC_1-trnG-GCC_2	Intron	LSC
Physaliastrum kweichouense	p1	(T)11	trnG-GCC_2-trnR-UCU	IGS	LSC
Physaliastrum kweichouense	p1	(T)13	atpF_2-atpF_1	Intron	LSC
Physaliastrum kweichouense	p4	(TTAT)3	atpH-atpI	IGS	LSC
Physaliastrum kweichouense	p1	(T)10	atpH-atpI	IGS	LSC
Physaliastrum kweichouense	p1	(A)15	rps2-rpoC2	IGS	LSC
Physaliastrum kweichouense	p1	(T)10	rpoC2	Gene	LSC
Physaliastrum kweichouense	p4	(CTAT)3	petN-psbM	IGS	LSC
Physaliastrum kweichouense	p4	(TTTA)3	psbM-trnD-GUC	IGS	LSC
Physaliastrum kweichouense	p1	(T)10	trnE-UUC-trnT-GGU	IGS	LSC
Physaliastrum kweichouense	p1	(T)10	trnE-UUC-trnT-GGU	IGS	LSC
Physaliastrum kweichouense	p3	(TTC)4	psbC	Gene	LSC
Physaliastrum kweichouense	p1	(T)10	psbC-trnS-UGA	IGS	LSC
Physaliastrum kweichouense	p3	(TAA)4	psaA-ycf3_3	IGS	LSC
Physaliastrum kweichouense	p1	(T)10	ycf3_3-ycf3_2	Intron	LSC
Physaliastrum kweichouense	p1	(T)10	ycf3_1-trnS-GGA	IGS	LSC
Physaliastrum kweichouense	p1	(A)10	ycf3_1-trnS-GGA	IGS	LSC
Physaliastrum kweichouense	p4	(CTTA)3	trnS-GGA-rps4	IGS	LSC
Physaliastrum kweichouense	p2	(TA)5	rps4-trnT-UGU	IGS	LSC
Physaliastrum kweichouense	p3	(ACT)4	trnT-UGU-trnL-UAA_1	IGS	LSC
Physaliastrum kweichouense	p3	(ACT)4	trnT-UGU-trnL-UAA_1	IGS	LSC
Physaliastrum kweichouense	p5	(ATTTT)3	trnT-UGU-trnL-UAA_1	IGS	LSC
Physaliastrum kweichouense	p1	(T)11	ndhC-trnV-UAC_2	IGS	LSC
Physaliastrum kweichouense	p3	(TTA)4	trnV-UAC_2-trnV-UAC_1	Intron	LSC
Physaliastrum kweichouense	p1	(T)10	atpB	Gene	LSC
Physaliastrum kweichouense	p1	(A)10	atpB-rbcL	IGS	LSC
Physaliastrum kweichouense	p1	(T)10	rbcL-accD	IGS	LSC
Physaliastrum kweichouense	p4	(TTTG)3	petA-psbJ	IGS	LSC
Physaliastrum kweichouense	p2	(TA)5	rpl33-rps18	IGS	LSC
Physaliastrum kweichouense	p4	(AAAC)3	rpl33-rps18	IGS	LSC
Physaliastrum kweichouense	p1	(T)9	rpl20-rps12_1	IGS	LSC
Physaliastrum kweichouense	p3	(TAA)3	rpl20-rps12_1	IGS	LSC
Physaliastrum kweichouense	p1	(T)15	clpP_3-clpP_2	Intron	LSC
Physaliastrum kweichouense	p1	(A)10	clpP_3-clpP_2	Intron	LSC
Physaliastrum kweichouense	p1	(T)12	clpP_2-clpP_1	Intron	LSC
Physaliastrum kweichouense	p2	(AT)5	petD_1-petD_2	Intron	LSC
Physaliastrum kweichouense	p1	(T)17	rpoA	Gene	LSC
Physaliastrum kweichouense	p1	(T)13	rps19-rpl2_2	IGS	IRB
Physaliastrum kweichouense	p2	(AT)5	rpl2_2-rpl2_1	Intron	IRB
Physaliastrum kweichouense	p1	(A)13	ndhB_1-rps7	IGS	IRB
Physaliastrum kweichouense	p1	(A)16	rrn5-trnR-ACG	IGS	IRB
Physaliastrum kweichouense	p1	(A)10	ndhA_2-ndhA_1	Intron	SSC
Physaliastrum kweichouense	p1	(A)10	ndhA_2-ndhA_1	Intron	SSC
Physaliastrum kweichouense	p3	(TAT)7	ycf1	Gene	SSC
Physaliastrum kweichouense	p1	(T)10	ycf1	Gene	SSC
Physaliastrum kweichouense	p1	(T)16	ycf1	Gene	SSC
Physaliastrum kweichouense	p1	(T)16	trnR-ACG-rrn5	IGS	IRA
Physaliastrum kweichouense	p1	(T)13	rps7-ndhB_1	IGS	IRA
Physaliastrum kweichouense	p2	(AT)5	rpl2_1-rpl2_2	Intron	IRA
Physaliastrum kweichouense	p1	(A)13	rpl2_2-trnH-GUG	IGS	IRA
Physaliastrum sinicum	p1	(A)10	trnK-UUU_2-matK	Intron	LSC
Physaliastrum sinicum	p3	(AAG)4	matK	Gene	LSC
Physaliastrum sinicum	p1	(T)10	matK-trnK-UUU_1	Intron	LSC
Physaliastrum sinicum	p2	(AT)6	rps16_1-trnQ-UUG	IGS	LSC
Physaliastrum sinicum	p1	(T)10	rps16_1-trnQ-UUG	IGS	LSC
Physaliastrum sinicum	p1	(T)12	rps16_1-trnQ-UUG	IGS	LSC
Physaliastrum sinicum	p1	(A)11	rps16_1-trnQ-UUG	IGS	LSC
Physaliastrum sinicum	p4	(TTTG)3	trnQ-UUG-psbK	IGS	LSC
Physaliastrum sinicum	p1	(T)11	trnG-GCC_1-trnG-GCC_2	Intron	LSC
Physaliastrum sinicum	p1	(T)12	trnG-GCC_2-trnR-UCU	IGS	LSC
Physaliastrum sinicum	p1	(T)13	atpF_2-atpF_1	Intron	LSC
Physaliastrum sinicum	p1	(T)10	atpH-atpI	IGS	LSC
Physaliastrum sinicum	p1	(A)11	rps2-rpoC2	IGS	LSC
Physaliastrum sinicum	p1	(T)10	rpoC2	Gene	LSC
Physaliastrum sinicum	p4	(CTAT)3	petN-psbM	IGS	LSC
Physaliastrum sinicum	p4	(TTTA)3	psbM-trnD-GUC	IGS	LSC
Physaliastrum sinicum	p1	(T)12	trnE-UUC-trnT-GGU	IGS	LSC
Physaliastrum sinicum	p3	(TTC)4	psbC	Gene	LSC
Physaliastrum sinicum	p1	(T)10	psbC-trnS-UGA	IGS	LSC
Physaliastrum sinicum	p3	(TAA)4	psaA-ycf3_3	IGS	LSC
Physaliastrum sinicum	p1	(T)10	ycf3_3-ycf3_2	Intron	LSC
Physaliastrum sinicum	p1	(A)10	ycf3_1-trnS-GGA	IGS	LSC
Physaliastrum sinicum	p4	(CTTA)3	trnS-GGA-rps4	IGS	LSC
Physaliastrum sinicum	p2	(TA)5	rps4-trnT-UGU	IGS	LSC
Physaliastrum sinicum	p3	(ACT)4	trnT-UGU-trnL-UAA_1	IGS	LSC
Physaliastrum sinicum	p5	(ATTTT)3	trnT-UGU-trnL-UAA_1	IGS	LSC
Physaliastrum sinicum	p3	(TTA)4	trnV-UAC_2-trnV-UAC_1	Intron	LSC
Physaliastrum sinicum	p1	(T)10	atpB	Gene	LSC
Physaliastrum sinicum	p1	(A)10	atpB-rbcL	IGS	LSC
Physaliastrum sinicum	p4	(TTTG)3	petA-psbJ	IGS	LSC
Physaliastrum sinicum	p2	(TA)5	rpl33-rps18	IGS	LSC
Physaliastrum sinicum	p4	(AAAC)3	rpl33-rps18	IGS	LSC
Physaliastrum sinicum	p1	(T)10	rpl20-rps12_1	IGS	LSC
Physaliastrum sinicum	p3	(TAA)4	rpl20-rps12_1	IGS	LSC
Physaliastrum sinicum	p1	(T)13	clpP_3-clpP_2	Intron	LSC
Physaliastrum sinicum	p1	(A)10	clpP_3-clpP_2	Intron	LSC
Physaliastrum sinicum	p1	(T)12	clpP_2-clpP_1	Intron	LSC
Physaliastrum sinicum	p2	(AT)5	petD_1-petD_2	Intron	LSC
Physaliastrum sinicum	p1	(T)17	rpoA	Gene	LSC
Physaliastrum sinicum	p1	(T)16	rps19-rpl2_2	IGS	IRB
Physaliastrum sinicum	p2	(AT)5	rpl2_2-rpl2_1	Intron	IRB
Physaliastrum sinicum	p1	(A)13	ndhB_1-rps7	IGS	IRB
Physaliastrum sinicum	p1	(A)17	rrn5-trnR-ACG	IGS	IRB
Physaliastrum sinicum	p1	(A)10	ndhA_2-ndhA_1	Intron	SSC
Physaliastrum sinicum	p3	(TAT)5	ycf1	Gene	SSC
Physaliastrum sinicum	p1	(T)10	ycf1	Gene	SSC
Physaliastrum sinicum	p1	(T)16	ycf1	Gene	SSC
Physaliastrum sinicum	p1	(T)17	trnR-ACG-rrn5	IGS	IRA
Physaliastrum sinicum	p1	(T)13	rps7-ndhB_1	IGS	IRA
Physaliastrum sinicum	p2	(AT)5	rpl2_1-rpl2_2	Intron	IRA
Physaliastrum sinicum	p1	(A)16	rpl2_2-trnH-GUG	IGS	IRA
Physaliastrum echinatum	p3	(AAG)4	matK	Gene	LSC
Physaliastrum echinatum	p1	(T)10	matK-trnK-UUU_1	Intron	LSC
Physaliastrum echinatum	p1	(T)10	rps16_1-trnQ-UUG	IGS	LSC
Physaliastrum echinatum	p1	(T)11	rps16_1-trnQ-UUG	IGS	LSC
Physaliastrum echinatum	p1	(A)10	rps16_1-trnQ-UUG	IGS	LSC
Physaliastrum echinatum	p4	(TTTG)3	trnQ-UUG-psbK	IGS	LSC
Physaliastrum echinatum	p1	(A)10	psbI-trnS-GCU	IGS	LSC
Physaliastrum echinatum	p1	(T)10	trnG-GCC_1-trnG-GCC_2	Intron	LSC
Physaliastrum echinatum	p1	(T)10	trnG-GCC_2-trnR-UCU	IGS	LSC
Physaliastrum echinatum	p1	(T)11	atpF_2-atpF_1	Intron	LSC
Physaliastrum echinatum	p1	(T)11	atpH-atpI	IGS	LSC
Physaliastrum echinatum	p1	(C)11	rps2-rpoC2	IGS	LSC
Physaliastrum echinatum	p1	(A)15	rps2-rpoC2	IGS	LSC
Physaliastrum echinatum	p1	(T)10	rpoC2	Gene	LSC
Physaliastrum echinatum	p4	(CTAT)3	petN-psbM	IGS	LSC
Physaliastrum echinatum	p4	(TTTA)3	psbM-trnD-GUC	IGS	LSC
Physaliastrum echinatum	p1	(T)10	psbM-trnD-GUC	IGS	LSC
Physaliastrum echinatum	p1	(T)12	trnE-UUC-trnT-GGU	IGS	LSC
Physaliastrum echinatum	p3	(TTC)4	psbC	Gene	LSC
Physaliastrum echinatum	p1	(T)10	psbC-trnS-UGA	IGS	LSC
Physaliastrum echinatum	p3	(TAA)4	psaA-ycf3_3	IGS	LSC
Physaliastrum echinatum	p1	(A)10	ycf3_1-trnS-GGA	IGS	LSC
Physaliastrum echinatum	p4	(CTTA)3	trnS-GGA-rps4	IGS	LSC
Physaliastrum echinatum	p2	(TA)5	rps4-trnT-UGU	IGS	LSC
Physaliastrum echinatum	p3	(ACT)4	trnT-UGU-trnL-UAA_1	IGS	LSC
Physaliastrum echinatum	p5	(ATTTT)3	trnT-UGU-trnL-UAA_1	IGS	LSC
Physaliastrum echinatum	p1	(T)10	ndhC-trnV-UAC_2	IGS	LSC
Physaliastrum echinatum	p3	(TTA)4	trnV-UAC_2-trnV-UAC_1	Intron	LSC
Physaliastrum echinatum	p1	(T)10	atpB	Gene	LSC
Physaliastrum echinatum	p1	(A)11	atpB-rbcL	IGS	LSC
Physaliastrum echinatum	p1	(T)10	rbcL-accD	IGS	LSC
Physaliastrum echinatum	p4	(TTTG)3	petA-psbJ	IGS	LSC
Physaliastrum echinatum	p2	(TA)5	rpl33-rps18	IGS	LSC
Physaliastrum echinatum	p4	(AAAC)3	rpl33-rps18	IGS	LSC
Physaliastrum echinatum	p3	(TAA)4	rpl20-rps12_1	IGS	LSC
Physaliastrum echinatum	p1	(T)14	clpP_3-clpP_2	Intron	LSC
Physaliastrum echinatum	p1	(T)11	clpP_2-clpP_1	Intron	LSC
Physaliastrum echinatum	p1	(A)10	psbB-psbT	IGS	LSC
Physaliastrum echinatum	p2	(AT)5	petD_1-petD_2	Intron	LSC
Physaliastrum echinatum	p1	(T)17	rpoA	Gene	LSC
Physaliastrum echinatum	p6	(TTCTAT)3	rpl16_2-rpl16_1	Intron	LSC
Physaliastrum echinatum	p1	(T)13	rps19-rpl2_2	IGS	IRB
Physaliastrum echinatum	p2	(AT)5	rpl2_2-rpl2_1	Intron	IRB
Physaliastrum echinatum	p1	(A)13	ndhB_1-rps7	IGS	IRB
Physaliastrum echinatum	p1	(A)17	rrn5-trnR-ACG	IGS	IRB
Physaliastrum echinatum	p1	(A)13	ndhA_2-ndhA_1	Intron	SSC
Physaliastrum echinatum	p1	(A)10	ndhA_2-ndhA_1	Intron	SSC
Physaliastrum echinatum	p3	(TAT)4	ycf1	Gene	SSC
Physaliastrum echinatum	p1	(T)10	ycf1	Gene	SSC
Physaliastrum echinatum	p1	(T)16	ycf1	Gene	SSC
Physaliastrum echinatum	p1	(T)17	trnR-ACG-rrn5	IGS	IRA
Physaliastrum echinatum	p1	(T)13	rps7-ndhB_1	IGS	IRA
Physaliastrum echinatum	p2	(AT)5	rpl2_1-rpl2_2	Intron	IRA
Physaliastrum echinatum	p1	(A)13	rpl2_2-trnH-GUG	IGS	IRA
Physaliastrum japonicum	p3	(AAG)4	matK	Gene	LSC
Physaliastrum japonicum	p1	(T)10	matK-trnK-UUU_1	Intron	LSC
Physaliastrum japonicum	p1	(T)12	rps16_1-trnQ-UUG	IGS	LSC
Physaliastrum japonicum	p1	(A)10	rps16_1-trnQ-UUG	IGS	LSC
Physaliastrum japonicum	p4	(TTTG)3	trnQ-UUG-psbK	IGS	LSC
Physaliastrum japonicum	p1	(A)10	psbI-trnS-GCU	IGS	LSC
Physaliastrum japonicum	p1	(T)10	trnG-GCC_1-trnG-GCC_2	Intron	LSC
Physaliastrum japonicum	p1	(T)10	trnG-GCC_2-trnR-UCU	IGS	LSC
Physaliastrum japonicum	p1	(T)11	atpF_2-atpF_1	Intron	LSC
Physaliastrum japonicum	p4	(TTTA)3	atpH-atpI	IGS	LSC
Physaliastrum japonicum	p1	(A)15	rps2-rpoC2	IGS	LSC
Physaliastrum japonicum	p1	(T)10	rpoC2	Gene	LSC
Physaliastrum japonicum	p4	(CTAT)3	petN-psbM	IGS	LSC
Physaliastrum japonicum	p4	(TTTA)3	psbM-trnD-GUC	IGS	LSC
Physaliastrum japonicum	p1	(T)10	psbM-trnD-GUC	IGS	LSC
Physaliastrum japonicum	p1	(T)10	psbM-trnD-GUC	IGS	LSC
Physaliastrum japonicum	p1	(T)10	trnE-UUC-trnT-GGU	IGS	LSC
Physaliastrum japonicum	p3	(TTC)4	psbC	Gene	LSC
Physaliastrum japonicum	p1	(T)10	psbC-trnS-UGA	IGS	LSC
Physaliastrum japonicum	p3	(TAA)4	psaA-ycf3_3	IGS	LSC
Physaliastrum japonicum	p1	(T)10	ycf3_1-trnS-GGA	IGS	LSC
Physaliastrum japonicum	p1	(A)10	ycf3_1-trnS-GGA	IGS	LSC
Physaliastrum japonicum	p4	(CTTA)3	trnS-GGA-rps4	IGS	LSC
Physaliastrum japonicum	p2	(TA)5	rps4-trnT-UGU	IGS	LSC
Physaliastrum japonicum	p3	(ACT)4	trnT-UGU-trnL-UAA_1	IGS	LSC
Physaliastrum japonicum	p5	(ATTTT)3	trnT-UGU-trnL-UAA_1	IGS	LSC
Physaliastrum japonicum	p1	(T)11	ndhC-trnV-UAC_2	IGS	LSC
Physaliastrum japonicum	p3	(TTA)4	trnV-UAC_2-trnV-UAC_1	Intron	LSC
Physaliastrum japonicum	p1	(T)10	atpB	Gene	LSC
Physaliastrum japonicum	p1	(A)11	atpB-rbcL	IGS	LSC
Physaliastrum japonicum	p4	(TTTG)3	petA-psbJ	IGS	LSC
Physaliastrum japonicum	p2	(TA)5	rpl33-rps18	IGS	LSC
Physaliastrum japonicum	p2	(TA)5	rpl33-rps18	IGS	LSC
Physaliastrum japonicum	p2	(TA)5	rpl33-rps18	IGS	LSC
Physaliastrum japonicum	p4	(AAAC)3	rpl33-rps18	IGS	LSC
Physaliastrum japonicum	p3	(TAA)4	rpl20-rps12_1	IGS	LSC
Physaliastrum japonicum	p1	(T)13	clpP_3-clpP_2	Intron	LSC
Physaliastrum japonicum	p1	(T)10	clpP_2-clpP_1	Intron	LSC
Physaliastrum japonicum	p1	(A)10	psbB-psbT	IGS	LSC
Physaliastrum japonicum	p2	(AT)5	petD_1-petD_2	Intron	LSC
Physaliastrum japonicum	p1	(T)17	rpoA	Gene	LSC
Physaliastrum japonicum	p6	(TTCTAT)3	rpl16_2-rpl16_1	Intron	LSC
Physaliastrum japonicum	p1	(T)13	rps19-rpl2_2	IGS	IRB
Physaliastrum japonicum	p2	(AT)5	rpl2_2-rpl2_1	Intron	IRB
Physaliastrum japonicum	p1	(A)13	ndhB_1-rps7	IGS	IRB
Physaliastrum japonicum	p1	(A)16	rrn5-trnR-ACG	IGS	IRB
Physaliastrum japonicum	p1	(A)11	rrn5-trnR-ACG	IGS	IRB
Physaliastrum japonicum	p1	(A)12	ndhA_2-ndhA_1	Intron	SSC
Physaliastrum japonicum	p3	(TAT)4	ycf1	Gene	SSC
Physaliastrum japonicum	p1	(T)10	ycf1	Gene	SSC
Physaliastrum japonicum	p1	(T)16	ycf1	Gene	SSC
Physaliastrum japonicum	p1	(T)11	trnR-ACG-rrn5	IGS	IRA
Physaliastrum japonicum	p1	(T)16	trnR-ACG-rrn5	IGS	IRA
Physaliastrum japonicum	p1	(T)13	rps7-ndhB_1	IGS	IRA
Physaliastrum japonicum	p2	(AT)5	rpl2_1-rpl2_2	Intron	IRA
Physaliastrum japonicum	p1	(A)13	rpl2_2-trnH-GUG	IGS	IRA

## Sheet: Table S3
Table S3. Long Repeat Sequence Analysis
Archiphysalis sinensis					Archiphysalis chamaesarachoides					Physaliastrum heterophyllum					Physaliastrum kweichouense					Physaliastrum sinicum					Physaliastrum echinatum					Physaliastrum japonicum
Repeat types	Number of repeat sequences by length	Location	Loc_type	Location LSC/SSC/IR	repeat types	Number of repeat sequences by length	Location	Loc_type	Location LSC/SSC/IR	Repeat types	Number of repeat sequences by length	Location	Loc_type	Location LSC/SSC/IR	Repeat types	Number of repeat sequences by length	Location	Loc_type	Location LSC/SSC/IR	Repeat types	Number of repeat sequences by length	Location	Loc_type	Location LSC/SSC/IR	Repeat types	Number of repeat sequences by length	Location	Loc_type	Location LSC/SSC/IR	Repeat types	Number of repeat sequences by length	Location	Loc_type	Location LSC/SSC/IR
P	30	trnH-GUG-psbA	IGS	LSC	P	30	trnH-GUG-psbA	IGS	LSC	F	31	psbI-trnS-GCU	IGS	LSC	F	31	psbI-trnS-GCU	IGS	LSC	F	31	psbI-trnS-GCU	IGS	LSC	F	31	rps16_1-trnQ-UUG	IGS	LSC	F	31	rps16_1-trnQ-UUG	IGS	LSC
F	30	trnH-GUG-psbA	IGS	LSC	F	30	trnH-GUG-psbA	IGS	LSC	F	31	trnS-GCU	Gene	LSC	F	31	trnS-GCU	Gene	LSC	F	31	trnS-GCU	Gene	LSC	F	31	trnS-GCU	Gene	LSC	F	31	psbI-trnS-GCU	IGS	LSC
F	31	psbI-trnS-GCU	IGS	LSC	F	31	psbI-trnS-GCU	IGS	LSC	P	30	psbI-trnS-GCU	IGS	LSC	P	30	psbI-trnS-GCU	IGS	LSC	P	30	psbI-trnS-GCU	IGS	LSC	P	30	trnS-GCU	Gene	LSC	F	31	trnS-GCU	Gene	LSC
F	31	trnS-GCU	Gene	LSC	F	31	trnS-GCU	Gene	LSC	P	30	trnS-GCU	Gene	LSC	P	30	trnS-GCU	Gene	LSC	P	30	trnS-GCU	Gene	LSC	F	31	trnG-GCC_2	Gene	LSC	P	30	psbI-trnS-GCU	IGS	LSC
P	30	psbI-trnS-GCU	IGS	LSC	P	30	psbI-trnS-GCU	IGS	LSC	F	31	trnG-GCC_2	Gene	LSC	F	31	trnG-GCC_2	Gene	LSC	P	30	trnS-GCU-trnG-GCC_1	IGS	LSC	F	31	trnG-GCC_2-trnR-UCU	IGS	LSC	P	30	trnS-GCU	Gene	LSC
P	30	trnS-GCU	Gene	LSC	P	30	trnS-GCU	Gene	LSC	P	30	psbC-trnS-UGA	IGS	LSC	F	31	trnG-GCC_2-trnR-UCU	IGS	LSC	F	31	trnG-GCC_2	Gene	LSC	F	30	atpH-atpI	IGS	LSC	F	31	trnG-GCC_2	Gene	LSC
F	31	trnG-GCC_2	Gene	LSC	F	31	trnG-GCC_2	Gene	LSC	P	30	trnS-UGA	Gene	LSC	P	30	psbC-trnS-UGA	IGS	LSC	F	31	trnG-GCC_2-trnR-UCU	IGS	LSC	P	30	psbC-trnS-UGA	IGS	LSC	F	31	trnG-GCC_2-trnR-UCU	IGS	LSC
F	31	trnG-GCC_2-trnR-UCU	IGS	LSC	F	31	trnG-GCC_2-trnR-UCU	IGS	LSC	F	39	psaB	Gene	LSC	P	30	trnS-UGA	Gene	LSC	P	30	psbC-trnS-UGA	IGS	LSC	P	30	trnS-UGA	Gene	LSC	F	30	atpH-atpI	IGS	LSC
C	32	atpF_1-atpH	IGS	LSC	F	36	rpoB-trnC-GCA	IGS	LSC	F	39	ycf3_2-ycf3_1	Intron	LSC	F	39	psaB	Gene	LSC	P	30	trnS-UGA	Gene	LSC	F	39	psaB	Gene	LSC	P	30	psbC-trnS-UGA	IGS	LSC
F	36	rpoB-trnC-GCA	IGS	LSC	F	31	psbC-trnS-UGA	IGS	LSC	P	39	ycf3_2-ycf3_1	Intron	LSC	F	39	ycf3_2-ycf3_1	Intron	LSC	F	39	psaB	Gene	LSC	F	39	ycf3_2-ycf3_1	Intron	LSC	P	30	trnS-UGA	Gene	LSC
P	30	psbC-trnS-UGA	IGS	LSC	P	30	psbC-trnS-UGA	IGS	LSC	F	31	trnL-UAA_2-trnF-GAA	IGS	LSC	P	39	ycf3_2-ycf3_1	Intron	LSC	F	39	ycf3_2-ycf3_1	Intron	LSC	P	39	ycf3_2-ycf3_1	Intron	LSC	F	39	psaB	Gene	LSC
P	30	trnS-UGA	Gene	LSC	P	30	trnS-UGA	Gene	LSC	F	30	trnF-GAA-ndhJ	IGS	LSC	F	31	trnL-UAA_2-trnF-GAA	IGS	LSC	P	39	ycf3_2-ycf3_1	Intron	LSC	F	32	rpl33-rps18	IGS	LSC	F	39	ycf3_2-ycf3_1	Intron	LSC
F	39	psaB	Gene	LSC	F	32	trnS-UGA-psbZ	IGS	LSC	F	43	clpP_1-psbB	IGS	LSC	F	30	trnF-GAA-ndhJ	IGS	LSC	F	31	trnL-UAA_2-trnF-GAA	IGS	LSC	F	43	clpP_1-psbB	IGS	LSC	P	39	ycf3_2-ycf3_1	Intron	LSC
F	39	ycf3_2-ycf3_1	Intron	LSC	F	39	psaB	Gene	LSC	F	33	clpP_1-psbB	IGS	LSC	F	43	clpP_1-psbB	IGS	LSC	F	43	clpP_1-psbB	IGS	LSC	F	33	clpP_1-psbB	IGS	LSC	F	32	rpl33-rps18	IGS	LSC
F	39	ycf3_2-ycf3_1	Intron	LSC	F	39	ycf3_2-ycf3_1	Intron	LSC	F	37	ycf2	Gene	IRB	F	33	clpP_1-psbB	IGS	LSC	F	33	clpP_1-psbB	IGS	LSC	P	48	psbT-psbN	IGS	LSC	F	43	clpP_1-psbB	IGS	LSC
P	39	ycf3_2-ycf3_1	Intron	LSC	F	39	ycf3_2-ycf3_1	Intron	LSC	P	37	ycf2	Gene	IRB	P	48	psbN	Gene	LSC	P	48	psbN	Gene	LSC	P	48	psbN	Gene	LSC	F	33	clpP_1-psbB	IGS	LSC
F	30	ycf3_2-ycf3_1	Intron	LSC	P	39	ycf3_2-ycf3_1	Intron	LSC	P	37	ycf2	Gene	IRB	F	37	ycf2	Gene	IRB	F	37	ycf2	Gene	IRB	F	37	ycf2	Gene	IRB	P	48	psbT-psbN	IGS	LSC
P	30	ycf3_2-ycf3_1	Intron	LSC	F	30	ycf3_2-ycf3_1	Intron	LSC	P	35	trnL-CAA	Gene	IRB	P	37	ycf2	Gene	IRB	P	37	ycf2	Gene	IRB	P	37	ycf2	Gene	IRB	P	48	psbN	Gene	LSC
F	53	trnL-UAA_2-trnF-GAA	IGS	LSC	P	30	ycf3_2-ycf3_1	Intron	LSC	F	35	trnL-CAA	Gene	IRB	P	37	ycf2	Gene	IRB	P	37	ycf2	Gene	IRB	P	37	ycf2	Gene	IRB	F	37	ycf2	Gene	IRB
F	49	trnL-UAA_2-trnF-GAA	IGS	LSC	F	49	trnL-UAA_2-trnF-GAA	IGS	LSC	F	34	rrn4.5-rrn5	IGS	IRB	P	35	ycf15-trnL-CAA	IGS	IRB	P	35	ycf15-trnL-CAA	IGS	IRB	P	35	ycf15-trnL-CAA	IGS	IRB	P	37	ycf2	Gene	IRB
F	48	trnL-UAA_2-trnF-GAA	IGS	LSC	F	48	trnL-UAA_2-trnF-GAA	IGS	LSC	P	34	rrn4.5-rrn5	IGS	IRB	F	35	ycf15-trnL-CAA	IGS	IRB	F	35	ycf15-trnL-CAA	IGS	IRB	P	35	trnL-CAA	Gene	IRB	P	37	ycf2	Gene	IRB
F	37	trnL-UAA_2-trnF-GAA	IGS	LSC	F	66	trnL-UAA_2-trnF-GAA	IGS	LSC	P	34	rrn4.5-rrn5	IGS	IRB	F	34	rrn4.5-rrn5	IGS	IRB	F	34	rrn4.5-rrn5	IGS	IRB	F	35	ycf15-trnL-CAA	IGS	IRB	P	35	ycf15-trnL-CAA	IGS	IRB
F	70	trnL-UAA_2-trnF-GAA	IGS	LSC	F	37	trnL-UAA_2-trnF-GAA	IGS	LSC	F	34	rrn5-rrn4.5	IGS	IRB	P	34	rrn4.5-rrn5	IGS	IRB	P	34	rrn4.5-rrn5	IGS	IRB	F	35	trnL-CAA	Gene	IRB	F	35	ycf15-trnL-CAA	IGS	IRB
F	31	ndhC-trnV-UAC_2	IGS	LSC	F	67	trnL-UAA_2-trnF-GAA	IGS	LSC	P	35	trnL-CAA-ycf15	IGS	IRB	P	34	rrn4.5-rrn5	IGS	IRB	P	34	rrn4.5-rrn5	IGS	IRB	F	34	rrn4.5-rrn5	IGS	IRB	F	34	rrn4.5-rrn5	IGS	IRB
P	30	ndhC-trnV-UAC_2	IGS	LSC	F	31	ndhC-trnV-UAC_2	IGS	LSC	F	37	ycf2	Gene	IRA	F	34	rrn5-rrn4.5	IGS	IRB	F	34	rrn5-rrn4.5	IGS	IRB	P	34	rrn4.5-rrn5	IGS	IRB	P	34	rrn4.5-rrn5	IGS	IRB
P	48	psbT-psbN	IGS	LSC	P	48	psbT-psbN	IGS	LSC	F	30	ycf2	Gene	IRA	P	35	trnL-CAA-ycf15	IGS	IRB	P	35	trnL-CAA-ycf15	IGS	IRB	P	34	rrn4.5-rrn5	IGS	IRB	P	34	rrn4.5-rrn5	IGS	IRB
P	48	psbN	Gene	LSC	P	48	psbN	Gene	LSC						F	37	ycf2	Gene	IRA	F	37	ycf2	Gene	IRA	R	33	rrn5-trnR-ACG	IGS	IRB	R	33	rrn5-trnR-ACG	IGS	IRB
P	56	petD_1-petD_2	Intron	LSC	P	56	petD_1-petD_2	Intron	LSC						F	30	ycf2	Gene	IRA	F	30	ycf2	Gene	IRA	C	33	rrn5-trnR-ACG	IGS	IRB	C	33	rrn5-trnR-ACG	IGS	IRB
F	32	ycf2	Gene	IRB	F	32	ycf2	Gene	IRB																F	41	rpl32-trnL-UAG	IGS	IRB	F	41	rpl32-trnL-UAG	IGS	IRB
P	32	ycf2	Gene	IRB	P	32	ycf2	Gene	IRB																R	33	trnR-ACG-rrn5	IGS	IRB	R	33	trnR-ACG-rrn5	IGS	IRB
P	32	ycf2	Gene	IRB	P	32	ycf2	Gene	IRB																F	34	rrn5-rrn4.5	IGS	IRB	F	34	rrn5-rrn4.5	IGS	IRB
F	37	ycf2	Gene	IRB	F	37	ycf2	Gene	IRB																P	35	trnL-CAA-ycf15	IGS	IRB	P	35	trnL-CAA-ycf15	IGS	IRB
P	37	ycf2	Gene	IRB	P	37	ycf2	Gene	IRB																F	37	ycf2	Gene	IRA	F	37	ycf2	Gene	IRA
P	37	ycf2	Gene	IRB	P	37	ycf2	Gene	IRB																F	30	ycf2	Gene	IRA	F	30	ycf2	Gene	IRA
P	31	ycf2-trnL-CAA	IGS	IRB	P	31	ycf2-trnL-CAA	IGS	IRB
F	31	ycf2-trnL-CAA	IGS	IRB	F	31	ycf2-trnL-CAA	IGS	IRB
F	41	rps12_2-trnV-GAC	IGS	IRB	F	41	rps12_2-trnV-GAC	IGS	IRB
F	30	rps12_2-trnV-GAC	IGS	IRB	F	30	rps12_2-trnV-GAC	IGS	IRB
F	34	rrn4.5-rrn5	IGS	IRB	F	34	rrn4.5-rrn5	IGS	IRB
P	34	rrn4.5-rrn5	IGS	IRB	P	34	rrn4.5-rrn5	IGS	IRB
P	34	rrn4.5-rrn5	IGS	IRB	P	34	rrn4.5-rrn5	IGS	IRB
P	41	ndhA_2-ndhA_1	Intron	SSC	P	41	ndhA_2-ndhA_1	Intron	SSC
P	30	ndhA_2-ndhA_1	Intron	SSC	P	30	ndhA_2-ndhA_1	Intron	SSC
R	30	ndhA_2-ndhA_1	Intron	SSC	F	34	rrn5-rrn4.5	IGS	IRA
F	34	rrn5-rrn4.5	IGS	IRA	P	31	trnL-CAA-ycf2	IGS	IRA
P	31	trnL-CAA-ycf2	IGS	IRA	F	37	ycf2	Gene	IRA
F	37	ycf2	Gene	IRA	F	30	ycf2	Gene	IRA
F	30	ycf2	Gene	IRA	F	32	ycf2	Gene	IRA
F	32	ycf2	Gene	IRA

## Sheet: Table S4
Table S4. Codon usage analysis
		Archiphysalis sinensis		Archiphysalis chamaesarachoides		Physaliastrum heterophyllum		Physaliastrum kweichouense		Physaliastrum sinicum		Physaliastrum echinatum		Physaliastrum japonicum
Amino acids	Codons	Number of codons	RSCU values	Number of codons	RSCU values	Number of codons	RSCU values	Number of codons	RSCU values	Number of codons	RSCU values	Number of codons	RSCU values	Number of codons	RSCU values
Trp	TGG	392	1	392	1	389	1	389	1	389	1	389	1	389	1
Gly	GGT	470	1.28	470	1.28	470	1.29	470	1.29	470	1.29	471	1.29	471	1.29
Arg	AGG	136	0.65	136	0.65	136	0.65	136	0.65	136	0.65	136	0.65	136	0.65
Arg	CGA	306	1.46	306	1.46	306	1.46	305	1.46	307	1.47	305	1.46	306	1.47
Cys	TGT	164	1.44	164	1.44	163	1.44	163	1.44	163	1.44	162	1.44	162	1.44
Gly	GGG	257	0.7	257	0.7	254	0.7	254	0.7	255	0.7	254	0.69	254	0.69
Arg	AGA	363	1.73	362	1.73	368	1.76	369	1.77	367	1.76	368	1.76	367	1.76
Arg	CGC	82	0.39	82	0.39	81	0.39	81	0.39	81	0.39	80	0.38	80	0.38
Cys	TGC	64	0.56	64	0.56	63	0.56	63	0.56	63	0.56	63	0.56	63	0.56
Gly	GGA	567	1.55	566	1.55	564	1.54	564	1.54	563	1.54	566	1.55	564	1.54
Ser	AGC	95	0.36	94	0.36	91	0.35	91	0.35	92	0.35	91	0.35	91	0.35
Arg	CGG	92	0.44	92	0.44	88	0.42	88	0.42	88	0.42	89	0.43	87	0.42
Tyr	TAC	154	0.4	154	0.4	155	0.4	155	0.4	155	0.4	155	0.4	155	0.4
Gly	GGC	171	0.47	171	0.47	173	0.47	173	0.47	174	0.48	172	0.47	173	0.47
Ser	AGT	326	1.24	327	1.24	324	1.24	324	1.24	323	1.23	324	1.24	324	1.24
Arg	CGT	279	1.33	279	1.33	275	1.32	275	1.32	275	1.32	276	1.32	277	1.33
Tyr	TAT	615	1.6	615	1.6	618	1.6	617	1.6	617	1.6	620	1.6	619	1.6
Asp	GAT	683	1.59	683	1.59	684	1.59	685	1.59	685	1.59	684	1.59	683	1.58
Lys	AAG	255	0.46	257	0.47	256	0.46	256	0.46	257	0.46	255	0.46	255	0.46
Gin	CAA	577	1.5	577	1.5	571	1.5	570	1.5	571	1.5	573	1.5	574	1.5
Ser	TCT	451	1.72	451	1.72	456	1.74	456	1.74	456	1.74	454	1.74	455	1.74
Asp	GAC	175	0.41	175	0.41	179	0.41	179	0.41	179	0.41	179	0.41	179	0.42
Lys	AAA	848	1.54	846	1.53	847	1.54	849	1.54	849	1.54	849	1.54	848	1.54
Gin	CAG	193	0.5	193	0.5	192	0.5	192	0.5	190	0.5	192	0.5	192	0.5
Ser	TCG	151	0.57	150	0.57	147	0.56	147	0.56	147	0.56	148	0.57	148	0.57
Glu	GAA	844	1.5	847	1.5	851	1.51	851	1.51	850	1.51	849	1.51	849	1.51
Asn	AAC	231	0.45	231	0.45	234	0.45	234	0.45	234	0.45	234	0.45	234	0.45
His	CAT	379	1.53	379	1.53	383	1.53	383	1.53	384	1.53	383	1.53	383	1.53
Ser	TCA	310	1.18	311	1.18	315	1.2	315	1.2	314	1.2	314	1.2	314	1.2
Glu	GAG	280	0.5	280	0.5	273	0.49	273	0.49	273	0.49	274	0.49	274	0.49
Asn	AAT	803	1.55	801	1.55	804	1.55	803	1.55	801	1.55	802	1.55	802	1.55
His	CAC	117	0.47	117	0.47	119	0.47	119	0.47	119	0.47	118	0.47	118	0.47
Ser	TCC	243	0.93	243	0.93	239	0.91	239	0.91	239	0.91	239	0.91	239	0.91
Ala	GCA	326	1.13	324	1.12	329	1.14	329	1.14	329	1.14	330	1.15	331	1.15
Thr	ACC	211	0.8	211	0.8	207	0.78	207	0.78	208	0.79	210	0.8	209	0.79
Pro	CCT	342	1.56	343	1.56	343	1.57	343	1.57	343	1.57	343	1.57	343	1.57
Phe	TTT	753	1.31	754	1.31	754	1.31	754	1.31	755	1.31	753	1.31	753	1.31
Ala	GCC	210	0.73	210	0.73	205	0.71	205	0.71	206	0.72	206	0.72	205	0.71
Thr	ACA	326	1.24	326	1.24	324	1.23	324	1.23	325	1.23	325	1.23	325	1.23
Pro	CCG	118	0.54	119	0.54	117	0.53	117	0.53	116	0.53	118	0.54	118	0.54
Phe	TTC	398	0.69	399	0.69	395	0.69	395	0.69	394	0.69	395	0.69	395	0.69
Ala	GCG	114	0.4	115	0.4	110	0.38	110	0.38	110	0.38	110	0.38	109	0.38
Thr	ACG	100	0.38	100	0.38	105	0.4	105	0.4	105	0.4	105	0.4	105	0.4
Pro	CCA	251	1.14	249	1.13	249	1.14	249	1.14	249	1.14	248	1.13	248	1.13
Leu	TTG	446	1.21	447	1.22	452	1.23	452	1.23	452	1.23	452	1.23	452	1.23
Ala	GCT	504	1.75	504	1.75	507	1.76	507	1.76	506	1.76	506	1.76	507	1.76
Thr	ACT	418	1.58	418	1.58	419	1.59	419	1.59	419	1.59	416	1.58	417	1.58
Pro	CCC	168	0.76	168	0.76	166	0.76	166	0.76	167	0.76	166	0.76	166	0.76
Leu	TTA	717	1.95	715	1.95	712	1.94	712	1.94	713	1.94	712	1.94	713	1.94
Val	GTA	441	1.52	442	1.52	440	1.52	440	1.52	440	1.52	441	1.52	441	1.52
Ile	ATC	340	0.58	340	0.58	341	0.58	341	0.58	342	0.58	339	0.57	339	0.57
Leu	CTA	280	0.76	279	0.76	276	0.75	279	0.76	279	0.76	280	0.76	279	0.76
Ter	TAG	11	0.63	11	0.63	11	0.63	11	0.63	11	0.63	11	0.63	11	0.63
Val	GTC	130	0.45	130	0.45	128	0.44	128	0.44	127	0.44	128	0.44	128	0.44
Ile	ATA	539	0.92	541	0.92	548	0.93	545	0.92	546	0.93	545	0.92	546	0.93
Leu	CTT	476	1.29	475	1.29	472	1.29	472	1.29	474	1.29	472	1.29	472	1.28
Ter	TGA	14	0.81	14	0.81	14	0.81	14	0.81	14	0.81	14	0.81	14	0.81
Val	GTG	156	0.54	156	0.54	157	0.54	157	0.54	157	0.54	157	0.54	157	0.54
Ile	ATT	878	1.5	879	1.5	884	1.5	885	1.5	882	1.49	887	1.5	885	1.5
Leu	CTC	142	0.39	142	0.39	143	0.39	143	0.39	142	0.39	140	0.38	141	0.38
Ter	TAA	27	1.56	27	1.56	27	1.56	27	1.56	27	1.56	27	1.56	27	1.56
Val	GTT	435	1.5	434	1.49	434	1.5	433	1.5	433	1.5	432	1.49	432	1.49
Met	ATG	468	1	468	1	470	1	469	1	469	1	469	1	469	1
Leu	CTG	148	0.4	147	0.4	144	0.39	145	0.39	145	0.39	147	0.4	147	0.4

## Sheet: Table S5
Table S5. ENC-GC3 analysis
	Archiphysalis sinense				Archiphysalis chamaesarachoides				Physaliastrum heterophyllum				Physaliastrum kweichouense				Physaliastrum sinicum				Physaliastrum echinatum				Physaliastrum japonicum
Genes	GC3	ENCexp	ENCratio	ENCobs	GC3	ENCexp	ENCratio	ENCobs	GC3	ENCexp	ENCratio	ENCobs	GC3	ENCexp	ENCratio	ENCobs	GC3	ENCexp	ENCratio	ENCobs	GC3	ENCexp	ENCratio	ENCobs	GC3	ENCexp	ENCratio	ENCobs
psbA	0.3418	55.0639	0.256136	40.96	0.4096	55.0639	0.256136	40.96	0.4096	55.2355	0.254103	41.2	0.412	55.2355	0.254103	41.2	0.412	55.2355	0.254103	41.2	0.412	55.2355	0.247223	41.58	0.4158	55.2355	0.258183	41.58
matK	0.2745	50.4712	0.0220172	49.36	0.4936	50.4712	0.0220172	49.36	0.4936	50.3245	0.0205571	49.29	0.4929	50.3245	0.01857	49.39	0.4939	50.3245	0.01857	49.39	0.4939	50.3245	0.0231404	49.16	0.4916	50.3245	0.0242347	49.16
atpA	0.2697	50.1185	0.0733955	46.44	0.4644	50.1185	0.0733955	46.44	0.4644	49.9708	0.0680563	46.57	0.4657	49.9708	0.0680563	46.57	0.4657	49.9708	0.0680563	46.57	0.4657	49.9708	0.0680563	46.57	0.4657	49.9708	0.0712915	46.57
atpF	0.316	53.3982	0.236492	40.77	0.4077	53.3982	0.236492	40.77	0.4077	53.5924	0.197274	43.02	0.4302	53.5924	0.197274	43.02	0.4302	53.5924	0.197274	43.02	0.4302	53.5924	0.197274	43.02	0.4302	53.5924	0.206196	43.02
atpI	0.2581	49.2573	0.112417	43.72	0.4372	49.2573	0.112417	43.72	0.4372	49.5555	0.110695	44.07	0.4407	49.5555	0.110695	44.07	0.4407	49.5555	0.110695	44.07	0.4407	49.5555	0.110695	44.07	0.4407	49.5555	0.11599	44.07
rps2	0.308	52.8546	0.0570357	49.84	0.4984	52.8546	0.0570357	49.84	0.4984	52.8546	0.0557113	49.91	0.4991	52.8546	0.0557113	49.91	0.4991	52.8546	0.0557113	49.91	0.4991	52.8546	0.0557113	49.91	0.4991	52.8546	0.0582552	49.91
rpoC2	0.308	52.8546	0.0799287	48.63	0.4863	52.9506	0.0800853	48.71	0.4871	52.7514	0.0769916	48.69	0.4869	52.7514	0.0756646	48.76	0.4876	52.7514	0.0775603	48.66	0.4866	52.7514	0.0769916	48.69	0.4869	52.7514	0.0805119	48.69
rpoC1	0.2785	50.7634	0.070393	47.19	0.4719	50.8652	0.0696985	47.32	0.4732	50.3906	0.0639127	47.17	0.4717	50.3906	0.0639127	47.17	0.4717	50.3906	0.0639127	47.17	0.4717	50.4932	0.0650227	47.21	0.4721	50.4932	0.0680903	47.21
rpoB	0.2642	49.7116	0.0642021	46.52	0.4652	49.7116	0.0642021	46.52	0.4652	49.7858	0.0639895	46.6	0.466	49.7858	0.0639895	46.6	0.466	49.8525	0.064038	46.66	0.4666	49.7858	0.0639895	46.6	0.466	49.7858	0.0670397	46.6
psbD	0.3362	54.7148	0.166405	45.61	0.4561	54.7148	0.166405	45.61	0.4561	54.7148	0.166405	45.61	0.4561	54.7148	0.166405	45.61	0.4561	54.7148	0.166405	45.61	0.4561	54.7148	0.166405	45.61	0.4561	54.7148	0.173827	45.61
psbC	0.3333	54.5312	0.205959	43.3	0.433	54.5312	0.205959	43.3	0.433	54.2619	0.190961	43.9	0.439	54.2619	0.190961	43.9	0.439	54.2619	0.190961	43.9	0.439	54.1258	0.201121	43.24	0.4324	54.1258	0.210156	43.24
rps14	0.3564	55.9369	0.390027	34.12	0.3412	55.9369	0.390027	34.12	0.3412	55.9369	0.374652	34.98	0.3498	55.9369	0.374652	34.98	0.3498	55.9369	0.374652	34.98	0.3498	55.9369	0.374652	34.98	0.3498	55.9369	0.391129	34.98
psaB	0.3156	53.3713	0.125186	46.69	0.4669	53.4654	0.125415	46.76	0.4676	53.2837	0.125999	46.57	0.4657	53.2837	0.125999	46.57	0.4657	53.2837	0.125999	46.57	0.4657	53.3713	0.125748	46.66	0.4666	53.3713	0.131451	46.66
psaA	0.3236	53.9036	0.121023	47.38	0.4738	53.9036	0.121023	47.38	0.4738	53.8113	0.120817	47.31	0.4731	53.8113	0.120631	47.32	0.4732	53.8113	0.120631	47.32	0.4732	53.7253	0.120154	47.27	0.4727	53.8113	0.126072	47.32
ycf3	0.3195	53.6324	-0.012635	54.31	0.5431	53.6324	-0.012635	54.31	0.5431	53.6324	-0.0268055	55.07	0.5507	53.6324	-0.0268055	55.07	0.5507	53.6324	-0.0268055	55.07	0.5507	53.6324	-0.0268055	55.07	0.5507	53.6324	-0.0280172	55.07
rps4	0.2426	48.0917	-0.0820991	52.04	0.5204	48.0917	-0.0820991	52.04	0.5204	48.0917	-0.0820991	52.04	0.5204	48.0917	-0.0820991	52.04	0.5204	48.0917	-0.0820991	52.04	0.5204	48.0917	-0.0820991	52.04	0.5204	48.0917	-0.0861148	52.04
ndhJ	0.3459	55.3146	0.0369623	53.27	0.5327	55.3146	0.0369623	53.27	0.5327	55.3146	0.0369623	53.27	0.5327	55.3146	0.0369623	53.27	0.5327	55.3146	0.0369623	53.27	0.5327	55.3146	0.0369623	53.27	0.5327	55.3146	0.0385993	53.27
ndhK	0.2661	49.8525	0.00145335	49.78	0.4978	49.8525	0.00145335	49.78	0.4978	49.8525	0.0177013	48.97	0.4897	49.8525	0.0177013	48.97	0.4897	49.8525	0.0177013	48.97	0.4897	49.8525	0.0177013	48.97	0.4897	49.8525	0.0185442	48.97
ndhC	0.3223	53.8179	0.0189143	52.8	0.528	53.8179	0.0189143	52.8	0.528	54.3585	0.016714	53.45	0.5345	54.3585	0.00310069	54.19	0.5419	54.3585	0.016714	53.45	0.5345	54.3585	0.016714	53.45	0.5345	54.3585	0.0174627	53.45
atpE	0.2985	52.1949	0.0142711	51.45	0.5145	52.1949	0.0108225	51.63	0.5163	52.1949	0.0125468	51.54	0.5154	52.1949	0.0108225	51.63	0.5163	52.1949	0.0108225	51.63	0.5163	52.1949	0.00373368	52	0.52	52.1949	0.011321	51.63
atpB	0.3186	53.5724	0.0343905	51.73	0.5173	53.5724	0.0342038	51.74	0.5174	53.4385	0.0297265	51.85	0.5185	53.4385	0.0297265	51.85	0.5185	53.4385	0.0297265	51.85	0.5185	53.4385	0.0297265	51.85	0.5185	53.4385	0.0310735	51.85
rbcL	0.2929	51.7995	0.0814578	47.58	0.4758	51.7995	0.0824231	47.53	0.4753	52.0965	0.0841988	47.71	0.4771	52.0965	0.0817034	47.84	0.4784	52.0965	0.0817034	47.84	0.4784	52.0965	0.0817034	47.84	0.4784	52.0965	0.0854722	47.84
accD	0.3233	53.8838	0.0655823	50.35	0.5035	54.015	0.0708137	50.19	0.5019	53.5122	0.0710538	49.71	0.4971	53.5122	0.0710538	49.71	0.4971	53.6457	0.0729912	49.73	0.4973	53.5122	0.0699325	49.77	0.4977	53.5122	0.0730985	49.77
ycf4	0.3081	52.8615	0.01554	52.04	0.5204	52.8615	0.01554	52.04	0.5204	52.8615	0.0342682	51.05	0.5105	52.8615	0.0342682	51.05	0.5105	52.8615	0.0342682	51.05	0.5105	52.8615	0.0204585	51.78	0.5178	52.8615	0.0358327	51.05
cemA	0.3174	53.4922	0.169598	44.42	0.4442	53.4922	0.169598	44.42	0.4442	53.1957	0.177942	43.73	0.4373	53.1957	0.177942	43.73	0.4373	53.1957	0.177942	43.73	0.4373	53.1957	0.175874	43.84	0.4384	53.1957	0.18603	43.73
petA	0.3364	54.7274	0.0562319	51.65	0.5165	54.7274	0.0562319	51.65	0.5165	54.5312	0.0561369	51.47	0.5147	54.5312	0.0561369	51.47	0.5147	54.7274	0.0595209	51.47	0.5147	54.5312	0.0561369	51.47	0.5147	54.5312	0.0586463	51.47
rps18	0.2745	50.4712	0.137727	43.52	0.4352	50.4712	0.137727	43.52	0.4352	49.7487	0.125203	43.52	0.4352	49.7487	0.125203	43.52	0.4352	49.7487	0.125203	43.52	0.4352	49.7487	0.125203	43.52	0.4352	49.7487	0.131175	43.52
rpl20	0.2789	50.7925	0.183344	41.48	0.4148	50.7925	0.183344	41.48	0.4148	51.4355	0.105093	46.03	0.4603	51.4355	0.105093	46.03	0.4603	51.4355	0.105093	46.03	0.4603	51.4355	0.105093	46.03	0.4603	51.4355	0.109985	46.03
rps12	0.2823	51.0393	0.141446	43.82	0.4382	51.0393	0.141446	43.82	0.4382	50.4493	0.138144	43.48	0.4348	50.4493	0.138144	43.48	0.4348	50.4493	0.138144	43.48	0.4348	50.4493	0.138144	43.48	0.4348	50.4493	0.144665	43.48
clpP	0.3147	53.3107	0.0536607	50.45	0.5045	53.3107	0.0536607	50.45	0.5045	53.3107	0.050847	50.6	0.506	53.3107	0.050847	50.6	0.506	53.3107	0.050847	50.6	0.506	53.3107	0.050847	50.6	0.506	53.3107	0.0531549	50.6
psbB	0.3026	52.4814	0.139314	45.17	0.4517	52.4814	0.139314	45.17	0.4517	52.4814	0.14141	45.06	0.4506	52.4814	0.141029	45.08	0.4508	52.4814	0.14141	45.06	0.4506	52.4814	0.14141	45.06	0.4506	52.4814	0.147899	45.06
petB	0.3102	53.0052	0.162913	44.37	0.4437	53.0052	0.162913	44.37	0.4437	53.0052	0.162913	44.37	0.4437	53.0052	0.162913	44.37	0.4437	53.0052	0.162913	44.37	0.4437	53.0052	0.162913	44.37	0.4437	53.0052	0.170337	44.37
petD	0.236	47.5916	0.137663	41.04	0.4104	47.5916	0.137663	41.04	0.4104	46.1751	0.245914	34.82	0.3482	46.1751	0.145426	39.46	0.3946	46.1751	0.145426	39.46	0.3946	46.1751	0.145426	39.46	0.3946	46.1751	0.152762	39.46
rpoA	0.2604	49.429	0.0564236	46.64	0.4664	49.429	0.0564236	46.64	0.4664	49.6448	0.0589137	46.72	0.4672	49.6448	0.0589137	46.72	0.4672	49.6448	0.0651581	46.41	0.4641	49.429	0.0556143	46.68	0.4668	49.429	0.0582795	46.68
rps11	0.223	46.6023	-0.019907	47.53	0.4753	46.6023	-0.019907	47.53	0.4753	47.1508	-0.0264945	48.4	0.484	47.1508	-0.0264945	48.4	0.484	47.1508	-0.0264945	48.4	0.484	47.6978	-0.0262523	48.95	0.4895	47.1508	-0.0278099	48.4
rps8	0.237	47.6675	0.289662	33.86	0.3386	47.6675	0.289662	33.86	0.3386	47.6675	0.289662	33.86	0.3386	47.6675	0.289662	33.86	0.3386	47.6675	0.289662	33.86	0.3386	47.6675	0.289662	33.86	0.3386	47.6675	0.303925	33.86
rpl14	0.252	48.8004	0.109023	43.48	0.4348	48.8004	0.109023	43.48	0.4348	48.19	0.101473	43.3	0.433	48.19	0.101473	43.3	0.433	48.19	0.101473	43.3	0.433	48.19	0.101473	43.3	0.433	48.19	0.106429	43.3
rpl16	0.2	44.8471	0.171852	37.14	0.3714	44.8471	0.171852	37.14	0.3714	44.2832	0.161308	37.14	0.3714	44.2832	0.161308	37.14	0.3714	44.2832	0.161308	37.14	0.3714	44.2832	0.161308	37.14	0.3714	44.2832	0.169711	37.14
rps3	0.2511	48.7327	-0.00055963	48.76	0.4876	48.7327	-0.00055963	48.76	0.4876	49.0779	0.00199377	48.98	0.4898	49.0779	0.00199377	48.98	0.4898	49.0779	0.00199377	48.98	0.4898	49.0779	0.00199377	48.98	0.4898	49.0779	0.00208982	48.98
rpl22	0.2866	51.3494	0.0662015	47.95	0.4795	51.3494	0.0662015	47.95	0.4795	51.3494	0.0675647	47.88	0.4788	51.3494	0.0675647	47.88	0.4788	51.3494	0.0675647	47.88	0.4788	51.3494	0.0617223	48.18	0.4818	51.3494	0.0645989	48.18
rpl2	0.3236	53.9036	0.0436623	51.55	0.5155	53.9036	0.0436623	51.55	0.5155	53.6656	0.0485527	51.06	0.5106	53.6656	0.0485527	51.06	0.5106	53.6656	0.0485527	51.06	0.5106	53.9036	0.0436623	51.55	0.5155	53.9036	0.0456292	51.55
ycf2	0.3724	56.826	0.104459	50.89	0.5089	56.826	0.104459	50.89	0.5089	56.81	0.104912	50.85	0.5085	56.81	0.104736	50.86	0.5086	56.7887	0.104927	50.83	0.5083	56.81	0.104912	50.85	0.5085	56.81	0.108748	50.89
ndhB	0.317	53.4654	0.1314	46.44	0.4644	53.4654	0.1314	46.44	0.4644	53.4654	0.1314	46.44	0.4644	53.4654	0.1314	46.44	0.4644	53.4654	0.1314	46.44	0.4644	53.4654	0.1314	46.44	0.4644	53.4654	0.137353	46.44
rps7	0.2372	47.6827	0.0860407	43.58	0.4358	47.6827	0.0860407	43.58	0.4358	47.6827	0.0860407	43.58	0.4358	47.6827	0.0860407	43.58	0.4358	47.6827	0.0860407	43.58	0.4358	47.6827	0.0860407	43.58	0.4358	47.6827	0.0902764	43.58
ycf1	0.263	49.6225	0.0294718	48.16	0.4816	49.5779	0.0312208	48.03	0.4803	49.3917	0.0306061	47.88	0.4788	49.3917	0.0302011	47.9	0.479	49.3917	0.0304036	47.89	0.4789	49.4215	0.0285606	48.01	0.4801	49.3693	0.0335241	47.79
ndhF	0.2578	49.2349	0.151619	41.77	0.4177	49.332	0.15268	41.8	0.418	49.332	0.160991	41.39	0.4139	49.332	0.160991	41.39	0.4139	49.4364	0.158313	41.61	0.4161	49.4364	0.152649	41.89	0.4189	49.4364	0.159963	41.89
ccsA	0.2547	49.0029	0.0537303	46.37	0.4637	48.8304	0.039328	46.91	0.4691	49.2424	0.0471626	46.92	0.4692	49.2424	0.0471626	46.92	0.4692	49.0029	0.0467919	46.71	0.4671	49.0029	0.0455675	46.77	0.4677	48.7703	0.0526736	46.32
ndhE	0.2451	48.2806	0.1305	41.98	0.4198	48.2806	0.1305	41.98	0.4198	49.0179	0.137866	42.26	0.4226	49.0179	0.137866	42.26	0.4226	49.0179	0.137866	42.26	0.4226	49.0179	0.137866	42.26	0.4226	49.0179	0.144514	42.26
ndhG	0.2034	45.1064	0.0790668	41.54	0.4154	45.1064	0.0790668	41.54	0.4154	45.1064	0.0987979	40.65	0.4065	45.1064	0.0987979	40.65	0.4065	45.1064	0.0987979	40.65	0.4065	45.1064	0.0987979	40.65	0.4065	45.1064	0.103872	40.65
ndhI	0.2976	52.1316	0.0675529	48.61	0.4861	51.7142	0.0834231	47.4	0.474	50.858	0.0182461	49.93	0.4993	50.858	0.0182461	49.93	0.4993	50.858	0.0182461	49.93	0.4993	50.4199	-0.0132897	51.09	0.5109	50.858	0.0191024	49.93
ndhA	0.2308	47.1964	0.124298	41.33	0.4133	47.1964	0.124298	41.33	0.4133	46.9833	0.0954232	42.5	0.425	46.9833	0.0954232	42.5	0.425	46.9833	0.0954232	42.5	0.425	46.9833	0.0954232	42.5	0.425	46.9833	0.108441	42.13
ndhH	0.2995	52.265	0.0272649	50.84	0.5084	52.265	0.0272649	50.84	0.5084	51.7284	0.0403722	49.64	0.4964	51.7284	0.0403722	49.64	0.4964	51.7284	0.0403722	49.64	0.4964	51.7284	0.0403722	49.64	0.4964	51.5429	0.0441173	49.37

## Sheet: Table S6
Table S6. Neutrality-plot values
	Archiphysalis sinense		Archiphysalis chamaesarachoides		Physaliastrum heterophyllum		Physaliastrum kweichouense		Physaliastrum sinicum		Physaliastrum echinatum		Physaliastrum japonicum
Genes	GC3	GC12	GC3	GC12	GC3	GC12	GC3	GC12	GC3	GC12	GC3	GC12	GC3	GC12
psbA	0.3418	0.4675	0.3418	0.4675	0.3446	0.46895	0.3446	0.46895	0.3446	0.46895	0.3446	0.46895	0.3446	0.46895
matK	0.2745	0.3588	0.2745	0.3588	0.2725	0.35195	0.2725	0.35295	0.2725	0.35295	0.2725	0.35395	0.2725	0.35395
atpA	0.2697	0.4754	0.2697	0.4754	0.2677	0.4754	0.2677	0.4754	0.2677	0.4754	0.2677	0.4754	0.2677	0.4754
atpF	0.316	0.3986	0.316	0.3986	0.3189	0.4054	0.3189	0.4054	0.3189	0.4054	0.3189	0.4054	0.3189	0.4054
atpI	0.2581	0.4375	0.2581	0.4375	0.2621	0.4355	0.2621	0.4355	0.2621	0.4355	0.2621	0.4355	0.2621	0.4355
rps2	0.308	0.4325	0.308	0.4325	0.308	0.4325	0.308	0.4325	0.308	0.4325	0.308	0.4325	0.308	0.4325
rpoC2	0.308	0.4214	0.3094	0.4214	0.3065	0.4203	0.3065	0.41995	0.3065	0.4203	0.3065	0.4203	0.3065	0.4203
rpoC1	0.2785	0.44085	0.2799	0.44085	0.2734	0.4403	0.2734	0.4403	0.2734	0.4403	0.2748	0.4403	0.2748	0.4403
rpoB	0.2642	0.44725	0.2642	0.44725	0.2652	0.44725	0.2652	0.44725	0.2661	0.44725	0.2652	0.44725	0.2652	0.44725
psbD	0.3362	0.47455	0.3362	0.47455	0.3362	0.47455	0.3362	0.47455	0.3362	0.47455	0.3362	0.47455	0.3362	0.47455
psbC	0.3333	0.49895	0.3333	0.49895	0.3291	0.4979	0.3291	0.4979	0.3291	0.4979	0.327	0.4979	0.327	0.4979
rps14	0.3564	0.44055	0.3564	0.44055	0.3564	0.45045	0.3564	0.45045	0.3564	0.45045	0.3564	0.45045	0.3564	0.45045
psaB	0.3156	0.46125	0.317	0.46125	0.3143	0.46125	0.3143	0.46125	0.3143	0.46125	0.3156	0.46125	0.3156	0.46125
psaA	0.3236	0.482	0.3236	0.482	0.3222	0.48135	0.3222	0.482	0.3222	0.482	0.3209	0.482	0.3222	0.482
ycf3	0.3195	0.43195	0.3195	0.43195	0.3195	0.429	0.3195	0.429	0.3195	0.429	0.3195	0.429	0.3195	0.429
rps4	0.2426	0.4431	0.2426	0.4431	0.2426	0.4431	0.2426	0.4431	0.2426	0.4431	0.2426	0.4431	0.2426	0.4431
ndhJ	0.3459	0.44025	0.3459	0.44025	0.3459	0.44025	0.3459	0.44025	0.3459	0.44025	0.3459	0.44025	0.3459	0.44025
ndhK	0.2661	0.43955	0.2661	0.43955	0.2661	0.43955	0.2661	0.43955	0.2661	0.43955	0.2661	0.43955	0.2661	0.43955
ndhC	0.3223	0.39255	0.3223	0.39255	0.3306	0.39255	0.3306	0.3884	0.3306	0.39255	0.3306	0.39255	0.3306	0.39255
atpE	0.2985	0.4627	0.2985	0.4664	0.2985	0.47015	0.2985	0.4664	0.2985	0.4664	0.2985	0.47015	0.2985	0.4664
atpB	0.3186	0.49595	0.3186	0.49495	0.3166	0.49295	0.3166	0.49295	0.3166	0.49295	0.3166	0.49295	0.3166	0.49295
rbcL	0.2929	0.5084	0.2929	0.50735	0.2971	0.50735	0.2971	0.5084	0.2971	0.5084	0.2971	0.5084	0.2971	0.5084
accD	0.3233	0.38855	0.3253	0.38855	0.3177	0.38305	0.3177	0.38305	0.3197	0.38305	0.3177	0.38205	0.3177	0.38205
ycf4	0.3081	0.4189	0.3081	0.4189	0.3081	0.4189	0.3081	0.4189	0.3081	0.4189	0.3081	0.4162	0.3081	0.4189
cemA	0.3174	0.33045	0.3174	0.33045	0.313	0.33045	0.313	0.33045	0.313	0.33045	0.313	0.3283	0.313	0.33045
petA	0.3364	0.4486	0.3364	0.4486	0.3333	0.45015	0.3333	0.45015	0.3364	0.45015	0.3333	0.45015	0.3333	0.45015
rps18	0.2745	0.39215	0.2745	0.39215	0.2647	0.39215	0.2647	0.39215	0.2647	0.39215	0.2647	0.39215	0.2647	0.39215
rpl20	0.2789	0.4048	0.2789	0.4048	0.2878	0.42085	0.2878	0.42085	0.2878	0.42085	0.2878	0.42085	0.2878	0.42085
rps12	0.2823	0.5	0.2823	0.5	0.2742	0.5	0.2742	0.5	0.2742	0.5	0.2742	0.5	0.2742	0.5
clpP	0.3147	0.4721	0.3147	0.4721	0.3147	0.47465	0.3147	0.47465	0.3147	0.47465	0.3147	0.47465	0.3147	0.47465
psbB	0.3026	0.5059	0.3026	0.5059	0.3026	0.5059	0.3026	0.50495	0.3026	0.5059	0.3026	0.5059	0.3026	0.5059
petB	0.3102	0.4514	0.3102	0.4514	0.3102	0.4514	0.3102	0.4514	0.3102	0.4514	0.3102	0.4514	0.3102	0.4514
petD	0.236	0.4503	0.236	0.4503	0.2174	0.4472	0.2174	0.4503	0.2174	0.4503	0.2174	0.4503	0.2174	0.4503
rpoA	0.2604	0.3772	0.2604	0.3772	0.2633	0.3772	0.2633	0.3772	0.2633	0.3772	0.2604	0.3772	0.2604	0.3772
rps11	0.223	0.55755	0.223	0.55755	0.2302	0.56475	0.2302	0.56475	0.2302	0.56475	0.2374	0.56475	0.2302	0.56475
rps8	0.237	0.4148	0.237	0.4148	0.237	0.4148	0.237	0.4148	0.237	0.4148	0.237	0.4148	0.237	0.4148
rpl14	0.252	0.4634	0.252	0.4634	0.2439	0.4634	0.2439	0.4634	0.2439	0.4634	0.2439	0.4634	0.2439	0.4634
rpl16	0.2	0.5222	0.2	0.5222	0.1926	0.5222	0.1926	0.5222	0.1926	0.5222	0.1926	0.5222	0.1926	0.5222
rps3	0.2511	0.41095	0.2511	0.41095	0.2557	0.41095	0.2557	0.41095	0.2557	0.41095	0.2557	0.41095	0.2557	0.41095
rpl22	0.2866	0.38535	0.2866	0.38535	0.2866	0.3949	0.2866	0.3949	0.2866	0.3949	0.2866	0.3949	0.2866	0.3949
rpl2	0.3236	0.4964	0.3236	0.4964	0.32	0.4964	0.32	0.4964	0.32	0.4964	0.3236	0.4964	0.3236	0.4964
ycf2	0.3724	0.38845	0.3724	0.38845	0.3721	0.3879	0.3721	0.3881	0.3717	0.3881	0.3721	0.3879	0.3721	0.38765
ndhB	0.317	0.40115	0.317	0.40115	0.317	0.40115	0.317	0.40115	0.317	0.40115	0.317	0.40115	0.317	0.40115
rps7	0.2372	0.48715	0.2372	0.48715	0.2372	0.48715	0.2372	0.48715	0.2372	0.48715	0.2372	0.48715	0.2372	0.48715
ycf1	0.263	0.3283	0.2624	0.3275	0.2599	0.3208	0.2599	0.32105	0.2599	0.32105	0.2603	0.3214	0.2596	0.3214
ndhF	0.2578	0.3718	0.2591	0.37115	0.2591	0.3671	0.2591	0.3671	0.2605	0.36775	0.2605	0.36775	0.2605	0.36775
ccsA	0.2547	0.3538	0.2524	0.35485	0.2579	0.3522	0.2579	0.3522	0.2547	0.3522	0.2547	0.35535	0.2516	0.35535
ndhE	0.2451	0.35785	0.2451	0.35785	0.2549	0.35785	0.2549	0.35785	0.2549	0.35785	0.2549	0.35785	0.2549	0.35785
ndhG	0.2034	0.3898	0.2034	0.3898	0.2034	0.3898	0.2034	0.3898	0.2034	0.3898	0.2034	0.3898	0.2034	0.3898
ndhI	0.2976	0.39285	0.2917	0.39285	0.2798	0.39285	0.2798	0.39285	0.2798	0.39285	0.2738	0.3899	0.2798	0.39285
ndhA	0.2308	0.41755	0.2308	0.41755	0.228	0.4162	0.228	0.4162	0.228	0.4162	0.228	0.4162	0.228	0.41485
ndhH	0.2995	0.4378	0.2995	0.4378	0.2919	0.4391	0.2919	0.4391	0.2919	0.4391	0.2919	0.4391	0.2893	0.4391

## Sheet: Table S7
Table S7. PR2-bias plot values
	Archiphysalis sinense		Archiphysalis chamaesarachoides		Physaliastrum heterophyllum		Physaliastrum kweichouense		Physaliastrum sinicum		Physaliastrum echinatum		Physaliastrum japonicum
Genes	G3/（G3+C3）	A3/(A3+T3)	G3/（G3+C3）	A3/(A3+T3)	G3/（G3+C3）	A3/(A3+T3)	G3/（G3+C3）	A3/(A3+T3)	G3/（G3+C3）	A3/(A3+T3)	G3/（G3+C3）	A3/(A3+T3)	G3/（G3+C3）	A3/(A3+T3)
psbA	0.322314	0.343348	0.322314	0.343348	0.327869	0.340517	0.327869	0.340517	0.327869	0.340517	0.336066	0.340517	0.336066	0.340517
matK	0.521429	0.427027	0.521429	0.427027	0.52518	0.428571	0.52518	0.428571	0.52518	0.428571	0.52518	0.428571	0.52518	0.428571
atpA	0.49635	0.48248	0.49635	0.48248	0.5	0.481183	0.5	0.481183	0.5	0.481183	0.5	0.481183	0.5	0.481183
atpF	0.641791	0.517241	0.641791	0.517241	0.59322	0.52381	0.59322	0.52381	0.59322	0.52381	0.59322	0.52381	0.59322	0.52381
atpI	0.453125	0.440217	0.453125	0.440217	0.446154	0.437158	0.446154	0.437158	0.446154	0.437158	0.446154	0.437158	0.446154	0.437158
rps2	0.561644	0.469512	0.561644	0.469512	0.575342	0.469512	0.575342	0.469512	0.575342	0.469512	0.575342	0.469512	0.575342	0.469512
rpoC2	0.5338	0.482365	0.533643	0.482328	0.5363	0.482402	0.5363	0.482402	0.5363	0.482402	0.5363	0.482402	0.5363	0.482402
rpoC1	0.533679	0.474	0.530928	0.47495	0.526316	0.477228	0.526316	0.477228	0.526316	0.477228	0.528796	0.47619	0.528796	0.47619
rpoB	0.625442	0.488579	0.625442	0.488579	0.619718	0.489199	0.619718	0.489199	0.617544	0.489822	0.619718	0.489199	0.619718	0.489199
psbD	0.453782	0.357447	0.453782	0.357447	0.453782	0.357447	0.453782	0.357447	0.453782	0.357447	0.453782	0.357447	0.453782	0.357447
psbC	0.443038	0.436709	0.443038	0.436709	0.448718	0.433962	0.448718	0.433962	0.448718	0.433962	0.451613	0.432602	0.451613	0.432602
rps14	0.722222	0.584615	0.722222	0.584615	0.722222	0.584615	0.722222	0.584615	0.722222	0.584615	0.722222	0.584615	0.722222	0.584615
psaB	0.538793	0.373757	0.540773	0.37251	0.541126	0.371032	0.541126	0.371032	0.541126	0.371032	0.538793	0.371769	0.538793	0.371769
psaA	0.530864	0.409449	0.530864	0.409449	0.533058	0.410609	0.533058	0.410609	0.533058	0.410609	0.53527	0.411765	0.533058	0.410609
ycf3	0.592593	0.469565	0.592593	0.469565	0.592593	0.469565	0.592593	0.469565	0.592593	0.469565	0.592593	0.469565	0.592593	0.469565
rps4	0.469388	0.509804	0.469388	0.509804	0.469388	0.509804	0.469388	0.509804	0.469388	0.509804	0.469388	0.509804	0.469388	0.509804
ndhJ	0.6	0.394231	0.6	0.394231	0.6	0.394231	0.6	0.394231	0.6	0.394231	0.6	0.394231	0.6	0.394231
ndhK	0.5	0.472527	0.5	0.472527	0.515152	0.467033	0.515152	0.467033	0.515152	0.467033	0.515152	0.467033	0.515152	0.467033
ndhC	0.641026	0.390244	0.641026	0.390244	0.65	0.382716	0.65	0.382716	0.65	0.382716	0.65	0.382716	0.65	0.382716
atpE	0.625	0.468085	0.625	0.468085	0.625	0.468085	0.625	0.468085	0.625	0.468085	0.625	0.468085	0.625	0.468085
atpB	0.515723	0.491176	0.515723	0.491176	0.512658	0.492669	0.512658	0.492669	0.512658	0.492669	0.512658	0.492669	0.512658	0.492669
rbcL	0.492857	0.408284	0.492857	0.408284	0.507042	0.410714	0.507042	0.410714	0.507042	0.410714	0.507042	0.410714	0.507042	0.410714
accD	0.534161	0.362018	0.537037	0.360119	0.546012	0.362857	0.546012	0.362857	0.54878	0.361032	0.546012	0.362857	0.546012	0.362857
ycf4	0.491228	0.421875	0.491228	0.421875	0.491228	0.421875	0.491228	0.421875	0.491228	0.421875	0.491228	0.421875	0.491228	0.421875
cemA	0.452055	0.407643	0.452055	0.407643	0.444444	0.411392	0.444444	0.411392	0.444444	0.411392	0.444444	0.411392	0.444444	0.411392
petA	0.564815	0.42723	0.564815	0.42723	0.570093	0.425234	0.570093	0.425234	0.564815	0.42723	0.570093	0.425234	0.570093	0.425234
rps18	0.607143	0.486486	0.607143	0.486486	0.62963	0.48	0.62963	0.48	0.62963	0.48	0.62963	0.48	0.62963	0.48
rpl20	0.634146	0.518868	0.634146	0.518868	0.625	0.525253	0.625	0.525253	0.625	0.525253	0.625	0.525253	0.625	0.525253
rps12	0.457143	0.539326	0.457143	0.539326	0.441176	0.544444	0.441176	0.544444	0.441176	0.544444	0.441176	0.544444	0.441176	0.544444
clpP	0.532258	0.481481	0.532258	0.481481	0.532258	0.466667	0.532258	0.466667	0.532258	0.466667	0.532258	0.466667	0.532258	0.466667
psbB	0.538961	0.405634	0.538961	0.405634	0.545455	0.405634	0.545455	0.405634	0.545455	0.405634	0.545455	0.405634	0.545455	0.405634
petB	0.552239	0.402685	0.552239	0.402685	0.552239	0.402685	0.552239	0.402685	0.552239	0.402685	0.552239	0.402685	0.552239	0.402685
petD	0.552632	0.479675	0.552632	0.479675	0.571429	0.484127	0.571429	0.484127	0.571429	0.484127	0.571429	0.484127	0.571429	0.484127
rpoA	0.522727	0.508	0.522727	0.508	0.516854	0.506024	0.516854	0.506024	0.505618	0.506024	0.522727	0.508	0.522727	0.508
rps11	0.548387	0.5	0.548387	0.5	0.5625	0.495327	0.5625	0.495327	0.5625	0.495327	0.545455	0.5	0.5625	0.495327
rps8	0.625	0.495146	0.625	0.495146	0.625	0.495146	0.625	0.495146	0.625	0.495146	0.625	0.495146	0.625	0.495146
rpl14	0.483871	0.51087	0.483871	0.51087	0.466667	0.516129	0.466667	0.516129	0.466667	0.516129	0.466667	0.516129	0.466667	0.516129
rpl16	0.592593	0.592593	0.592593	0.592593	0.576923	0.59633	0.576923	0.59633	0.576923	0.59633	0.576923	0.59633	0.576923	0.59633
rps3	0.454545	0.609756	0.454545	0.609756	0.464286	0.607362	0.464286	0.607362	0.464286	0.607362	0.464286	0.607362	0.464286	0.607362
rpl22	0.644444	0.5	0.644444	0.5	0.622222	0.5	0.622222	0.5	0.622222	0.5	0.644444	0.5	0.644444	0.5
rpl2	0.494382	0.5	0.494382	0.5	0.488636	0.497326	0.488636	0.497326	0.488636	0.497326	0.494382	0.5	0.494382	0.5
ycf2	0.557783	0.43457	0.557783	0.43457	0.556604	0.434661	0.556604	0.434661	0.55608	0.435056	0.556604	0.434661	0.556604	0.434661
ndhB	0.401235	0.469914	0.401235	0.469914	0.401235	0.469914	0.401235	0.469914	0.401235	0.469914	0.401235	0.469914	0.401235	0.469914
rps7	0.513514	0.588235	0.513514	0.588235	0.513514	0.588235	0.513514	0.588235	0.513514	0.588235	0.513514	0.588235	0.513514	0.588235
ycf1	0.525151	0.516152	0.528226	0.516499	0.525355	0.51567	0.525355	0.516382	0.525355	0.516382	0.526316	0.517094	0.526423	0.518175
ndhF	0.570681	0.394545	0.567708	0.391621	0.567708	0.3898	0.567708	0.3898	0.564767	0.390511	0.569948	0.390511	0.569948	0.390511
ccsA	0.567901	0.459916	0.575	0.455696	0.560976	0.457627	0.560976	0.457627	0.567901	0.459916	0.555556	0.459916	0.55	0.462185
ndhE	0.48	0.363636	0.48	0.363636	0.461538	0.368421	0.461538	0.368421	0.461538	0.368421	0.461538	0.368421	0.461538	0.368421
ndhG	0.555556	0.411348	0.555556	0.411348	0.527778	0.425532	0.527778	0.425532	0.527778	0.425532	0.527778	0.425532	0.527778	0.425532
ndhI	0.36	0.466102	0.346939	0.470588	0.361702	0.454545	0.361702	0.454545	0.361702	0.454545	0.369565	0.459016	0.361702	0.454545
ndhA	0.535714	0.496429	0.535714	0.496429	0.542169	0.498221	0.542169	0.498221	0.542169	0.498221	0.542169	0.498221	0.542169	0.498221
ndhH	0.576271	0.481884	0.576271	0.481884	0.565217	0.487455	0.565217	0.487455	0.565217	0.487455	0.565217	0.487455	0.561404	0.485714

## Sheet: Table S8
Table S8. Selective pressure analysis
	Physaliastrum kweichouense as the reference								Archiphysalis sinense as the reference
Gene	Archiphysalis sinensis	A. chamaesarachoides	Physaliastrum heterophyllum	P. sinicum	P. echinatum	P. japonicum	Tubocapsicum anomalum	Tuberowithania pengiana	Tubocapsicum anomalum	Tuberowithania pengiana	Archiphysalis chamaesarachoides
accD	1.33422	0.886546	NA	0	NA	NA	1.51295	1.07132	0	0.796349	0
atpA	0.124083	0.124083	NA	NA	NA	NA	0.124083	0.210683	NA	NA	NA
atpB	0.799976	0.531896	NA	NA	NA	NA	0.0883703	0.132908	0.266844	0.533758	NA
atpE	NA	NA	NA	NA	NA	NA	NA	0	0	0.235023	NA
atpF	0	0	NA	NA	NA	NA	0.0710453	0	NA	NA	NA
atpH	NA	NA	NA	NA	NA	NA	NA	NA	NA	NA	NA
atpI	0.321857	0.321857	NA	NA	NA	NA	0	0	0.322361	0	NA
ccsA	1.02334	0.508318	NA	NA	0.421139	0.291952	0.466671	1.05517	0.291239	0	0
cemA	0.368138	0.368138	NA	NA	NA	NA	0.184708	0.184708	0	0	NA
clpP	1.21949	1.21949	NA	NA	NA	NA	0.663484	1.43691	0.0806212	0	NA
matK	0.754068	0.754068	NA	NA	NA	NA	0.928922	0.876219	NA	NA	NA
ndhA	0.268216	0.268216	NA	NA	NA	NA	0.171584	0.202873	0.333591	0	NA
ndhB	NA	NA	NA	NA	NA	NA	NA	NA	NA	NA	NA
ndhC	0	0	0	0	0	0	0	0	NA	NA	NA
ndhD	0.0821443	0.126535	NA	NA	NA	NA	0.0446379	0.0822389	0.138199	0.304483	NA
ndhE	0	0	NA	NA	NA	NA	0	0	NA	NA	NA
ndhF	0.428952	0.377682	NA	0.872868	0.423887	0.423887	0.276219	0.392685	0.194683	0.163077	NA
ndhG	0.393807	0.393807	NA	NA	NA	NA	0.393807	0.393807	NA	NA	NA
ndhH	0.0292538	0.0292538	NA	NA	NA	0	0.0294148	0.0685014	0	0.207116	NA
ndhI	0	0	NA	NA	0.196949	NA	0	0	0	NA	0
ndhJ	NA	NA	NA	NA	NA	NA	NA	NA	NA	NA	NA
ndhK	0	0	NA	NA	NA	NA	0	0	0	0	NA
petA	0.2365	0.2365	NA	0	NA	NA	0.2365	1.25251	NA	NA	NA
petB	NA	NA	NA	NA	NA	NA	NA	NA	NA	NA	NA
petD	0	0	0	NA	NA	NA	0	0	0	NA	NA
petG	NA	NA	NA	NA	NA	NA	NA	NA	NA	NA	NA
petL	NA	NA	NA	NA	NA	NA	NA	NA	NA	NA	NA
petN	NA	NA	NA	NA	NA	NA	NA	NA	NA	NA	NA
psaA	0	0	NA	NA	0	NA	0	0	NA	0	NA
psaB	0	0	NA	NA	0	0	0	0	0	0	0
psaC	0	0	NA	NA	0	0	0	0	NA	NA	NA
psaI	NA	NA	NA	NA	NA	NA	NA	NA	NA	NA	NA
psaJ	0	0	NA	NA	NA	NA	0	0	NA	NA	NA
psbA	0.308306	0.308306	NA	NA	0	0	0.482073	0.641078	NA	0.481011	NA
psbB	0.0658374	0.0658374	NA	NA	NA	NA	0.0743338	0.044811	0	0	NA
psbC	0.0425913	0.0425913	NA	NA	0	0	0.0425913	0.161714	NA	NA	NA
psbD	NA	NA	NA	NA	NA	NA	NA	0	NA	0	NA
psbE	NA	NA	NA	0	NA	NA	NA	NA	NA	NA	NA
psbF	NA	NA	NA	NA	NA	NA	NA	NA	NA	NA	NA
psbH	NA	NA	NA	NA	NA	NA	NA	NA	NA	NA	NA
psbI	NA	NA	NA	NA	NA	NA	NA	NA	NA	NA	NA
psbJ	NA	NA	NA	NA	NA	NA	NA	NA	NA	NA	NA
psbK	NA	NA	NA	0	NA	NA	NA	NA	NA	NA	NA
psbL	NA	NA	NA	NA	NA	NA	NA	NA	NA	NA	NA
psbM	NA	NA	NA	NA	NA	NA	NA	NA	NA	NA	NA
psbN	NA	NA	NA	NA	NA	NA	NA	NA	NA	NA	NA
psbT	NA	NA	NA	NA	NA	NA	NA	NA	NA	NA	NA
psbZ	NA	NA	NA	NA	NA	NA	NA	NA	NA	NA	NA
rbcL	0.880968	1.02696	NA	NA	NA	NA	1.02593	1.17438	NA	NA	NA
rpl14	0	0	NA	NA	NA	NA	0.2314	0	NA	NA	NA
rpl16	0	0	NA	NA	NA	NA	0	0	0	NA	NA
rpl2	0	0	NA	NA	0	0	0	0	NA	NA	NA
rpl20	3.68858	3.68858	NA	NA	NA	NA	3.68858	3.68858	NA	NA	NA
rpl22	0.133094	0.133094	NA	NA	0	0	0.133094	0.125915	NA	0	NA
rpl23	NA	NA	NA	NA	NA	NA	NA	NA	NA	NA	NA
rpl32	0.107987	0.107987	NA	NA	NA	NA	0.225805	0.225805	0	0	NA
rpl33	NA	NA	NA	NA	NA	NA	NA	NA	NA	NA	NA
rpl36	NA	NA	NA	NA	NA	NA	NA	NA	NA	NA	NA
rpoA	NA	NA	NA	0	0	0	NA	NA	NA	NA	NA
rpoB	0.31038	0.31038	NA	0	NA	NA	0.310422	0.243717	0.455125	0.312798	NA
rpoC1	0.0821926	0.0717441	NA	NA	0	0	0.127423	0.129302	0.21173	0.111944	0
rpoC2	0.425949	0.425949	0	0.305786	0	0	0.381993	0.432036	0.428463	1.53535	0
rps11	0.15066	0.15066	NA	NA	0	NA	0.15066	0.0742742	NA	0	NA
rps12	0	0	NA	NA	NA	NA	0	0	NA	NA	NA
rps14	0.215395	0.215395	NA	NA	NA	NA	NA	NA	0	0	NA
rps15	0	0	NA	NA	0	0	0	0	0	NA	NA
rps16	0.237219	0.237219	NA	NA	NA	NA	0.237219	0.237219	NA	NA	NA
rps18	0	0	NA	NA	NA	NA	NA	NA	0	0	NA
rps19	0.12876	0.12876	NA	NA	NA	NA	0.174976	0.174976	0	0	NA
rps2	0	0	NA	NA	NA	NA	0	0.29484	NA	NA	NA
rps3	0	0	NA	NA	NA	NA	0.286974	0	NA	NA	NA
rps4	NA	NA	NA	NA	NA	NA	NA	NA	NA	NA	NA
rps7	NA	NA	NA	NA	NA	NA	NA	NA	NA	NA	NA
rps8	NA	NA	NA	NA	NA	NA	0	NA	0	NA	NA
ycf1	0.547764	0.580191	NA	0.570064	0.556685	0.644206	0.519582	0.546677	0.416193	0.488832	0.227563
ycf2	0.924044	0.924044	NA	0.289648	NA	NA	0.928684	1.27499	NA	NA	NA
ycf3	0	0	NA	NA	NA	NA	0	0	NA	NA	NA
ycf4	0.398137	0.398137	NA	NA	NA	NA	0.176109	0.176109	NA	NA	NA
ycf15			NA	NA	NA	NA
